# Supplementary material for: A Tribute to Disorder in the Genome of the Bloom-Forming Freshwater Cyanobacterium Microcystis aeruginosa
Source: PLoS One. 2013 Aug 12;8(8):e70747. doi: 10.1371/journal.pone.0070747 (PMC3741299; doi:10.1371/journal.pone.0070747)
Supplement: Table S3 — Distribution of the 205 genes from the Minimal Gene Set [30] in the twelve Microcystis aeruginosa genomes (including the two previously-available genomes of PCC 7806 and NIES-843). (XLSX) [file pone.0070747.s003.xlsx]

## Sheet: Feuil1
	id	Product name	PCC 7941	PCC 9432	PCC 9443	PCC 9701	PCC 9717	PCC 9806	PCC 9807	PCC 9808	PCC 9809	T1-4	PCC7806	NIES 843
1	dnaB	replicative DNA helicase	1	1	1	1	1	1	1	1	1	1	1	1
2	dnaE	DNA polymerase III, subunit	1	1	1	1	1	1	1	1	1	1	1	1
3	dnaG	DNA primase	1	1	1	1	1	1	1	1	1	1	1	1
4	dnaN	DNA polymerase III, subunit	1	1	1	1	1	1	1	1	1	1	1	1
5	dnaQ	DNA polymerase III, subunit	0	0	0	0	0	0	0	0	0	0	0	0
6	dnaX	DNA polymerase III, and subunits	1	1	1	1	1	1	1	1	1	1	1	1
7	gyrA	DNA gyrase, A subunit	1	1	1	1	1	1	1	1	1	1	1	1
8	gyrB	DNA gyrase, B subunit	1	1	1	1	1	1	1	1	1	1	1	1
9	holA	DNA polymerase III, subunit	1	1	1	1	1	1	1	1	1	1	1 (partial)	1
10	holB	DNA polymerase III, \' subunit	1	1	1	1	1	1	1	1	1	1	1	1
11	hupA	DNA-binding protein	1	1	1	1	1	1	1	1	1	1	1	1
12	lig	DNA ligase (NAD-dependent)	1	1	1	1	1	1	1	1	1	1	1	1
13	ssb	single-strand DNA-binding protein	1	1	1	1	1	1	1	1	1	1	1	1
14	nth	endonuclease III	1	1	1	1	1	1	1	1	1	1	1	1
15	polA	5\'-3\' exonuclease domain of DNA polymerase I	1	1	1	1	1	1	1	1	1	1	1	1
16	ung	uracil-DNA glycosylase	1	1	1	1	1	1	1	1	1	1	1	1
17	deaD	ATP-dependent RNA helicase	1	1	1	1	1	1	1	1	1	1	1	1
18	greA	transcription elongation factor	0	0	0	0	0	0	0	0	0	0	0	0
19	nusA	transcription translation coupling	1	1	1	1	1	1	1	1	1	1	1	1
20	nusG	transcription antitermination protein	1	1	1	1	1	1	1	1	1	1	1	1
21	rpoA	RNA polymerase, a subunit	1	1	1	1	1	1	1	1	1	1	1	1
22	rpoB	RNA polymerase, b subunit	1	1	1	1	1	1	1	1	1	1	1	1
23	rpoC	RNA polymerase, b\' subunit	1	1	1	1	1	1	1	1	1	1	1	1
24	rpoD	RNA polymerase major factor	1	1	1	1	1	1	1	1	1	1	1	1
25	alaS	alanyl-tRNA synthase	1	1	1	1	1	1	1	1	1	1	1	1
26	argS	arginyl-tRNA synthase	1	1	1	1	1	1	1	1	1	1	1	1
27	asnS	asparaginyl-tRNA synthase	1	1	1	1	1	1	1	1	1	1	1	1
28	aspS	aspartyl-tRNA synthase	1	1	1	1	1	1	1	1	1	1	1	1
29	cysS	cysteinyl-tRNA synthase	1	1	1	1	1	1	1	1	1	1	1	1
30	glnS	glutaminyl-tRNA synthase	0	0	0	0	0	0	0	0	0	0	0	0
31	gltX	glutamyl-tRNA synthase	1	1	1	1	1	1	1	1	1	1	1	1
32	glyS	glycyl-tRNA synthase, subunit	1	1	1	1	1	1	1	1	1	1	1	1
33	hisS	histidyl-tRNA synthase	1	1	1	1	1	1	1	1	1	1	1	1
34	ileS	isoleucyl-tRNA synthase	1	1	1	1	1	1	1	1	1	1	1	1
35	leuS	leucyl-tRNA synthase	1	1	1	1	1	1	1	1	1	1	1	1
36	lysS	lysyl-tRNA synthase	0	0	1	1	1	0	1	0	1	1	0	1
37	metS	methionyl-tRNA synthase	1	1	1	1	1	1	1	1	1	1	1	1
38	pheS	phenylalanyl-tRNA synthase, subunit	1	1	1	1	1	1	1	1	1	1	1	1
39	pheT	phenylalanyl-tRNA synthase, subunit	1	1	1	1	1	1	1	1	1	1	1	1
40	proS	prolyl-tRNA synthase	1	1	1	1	1	1	1	1	1	1	1	1
41	serS	seryl-tRNA synthase	1	1	1	1	1	1	1	1	1	1	1	1
42	thrS	threonyl-tRNA synthase	2*	2*	1**	2*	2*	2*	1***	2*	2*	2*	2*	2*
43	trpS	tryptophanyl-tRNA synthase	1	1	1	1	1	1	1	1	1	1	1	1
44	tyrS	tyrosyl-tRNA synthase	1	1	1	1	1	1	1	1	1	1	1	1
45	valS	valyl-tRNA synthase	1	1	1	1	1	1	1	1	1	1	1	1
46	mnmA	tRNA (5-methylaminomethyl-2-thiouridylate) methyltransferase	1	1	1	1	1	1	1	1	1	1	1	1
47	mnmE	GTP-binding protein involved in biosynthesis of 5-methilaminomethyl-2-thiouridine	1	1	1	1	1	1	1	1	1	1	1	1
48	mnmG	glucose inhibited division protein A, involved in biosynthesis of 5-methilaminomethyl-2-thiouridine	1	1	1	1	1	1	1	1	1	1	1	1
49	rnpA	protein component of ribonuclease P	1	1	1	1	1	1	1	1	1	1	1 (partial)	1
50	pth	peptidyl-tRNA hydrolase	1	1	1	1	1	1	1	1	1	1	1	1
51	iscS	cysteine desulfurase-NifS homolog	1	1	1	1	1	1	1	1	1	1	1	1
52	rplA	50S ribosomal protein L1	1	1	1	1	1	1	1	1	1	1	1	1
53	rplB	50S ribosomal protein L2	1	1	1	1	1	1	1	1	1	1	1	1
54	rplC	50S ribosomal protein L3	1	1	1	1	1	1	1	1	1	1	1	1
55	rplD	50S ribosomal protein L4	1	1	1	1	1	1	1	1	1	1	1	1
56	rplE	50S ribosomal protein L5	1	1	1	1	1	1	1	1	1	1	1	1
57	rplF	50S ribosomal protein L6	1	1	1	1	1	1	1	1	1	1	1	1
58	rplI	50S ribosomal protein L9	1	1	1	1	1	1	1	1	1	1	1	1
59	rplJ	50S ribosomal protein L10	1	1	1	1	1	1	1	1	1	1	1	1
60	rplK	50S ribosomal protein L11	1	1	1	1	1	1	1	1	1	1	1	1
61	rplL	50S ribosomal protein L12	1	1	1	1	1	1	1	1	1	1	1	1
62	rplM	50S ribosomal protein L13	1	1	1	1	1	1	1	1	1	1	1	1
63	rplN	50S ribosomal protein L14	1	1	1	1	1	1	1	1	1	1	1	1
64	rplO	50S ribosomal protein L15	1	1	1	1	1	1	1	1	1	1	1	1
65	rplP	50S ribosomal protein L16	1	1	1	1	1	1	1	1	1	1	1	1
66	rplQ	50S ribosomal protein L17	1	1	1	1	1	1	1	1	1	1	1	1
67	rplR	50S ribosomal protein L18	1	1	1	1	1	1	1	1	1	1	1	1
68	rplS	50S ribosomal protein L19	1	1	1	1	1	1	1	1	1	1	1	1
69	rplT	50S ribosomal protein L20	1	1	1	1	1	1	1	1	1	1	1	1
70	rplU	50S ribosomal protein L21	1	1	1	1	1	1	1	1	1	1	1	1
71	rplV	50S ribosomal protein L22	1	1	1	1	1	1	1	1	1	1	1	1
72	rplW	50S ribosomal protein L23	1	1	1	1	1	1	1	1	1	1	1	1
73	rplX	50S ribosomal protein L24	1	1	1	1	1	1	1	1	1	1	1	1
74	rpmA	50S ribosomal protein L27	1	1	1	1	1	1	1	1	1	1	1	1
75	rpmB	50S ribosomal protein L28	1	1	1	1	1	1	1	1	1	1	1	1
76	rpmC	50S ribosomal protein L29	1	1	1	1	1	1	1	1	1	1	1	1
77	rpmE	50S ribosomal protein L31	1	1	1	1	1	1	1	1	1	1	1	1
78	rpmF	50S ribosomal protein L32	1	1	1	1	1	1	1	1	1	1	1	1
79	rpmG	50S ribosomal protein L33	1	1	1	1	1	1	1	1	1	1	1	1
80	rpmH	50S ribosomal protein L34	0	0	0	0	0	0	0	0	0	0	0	1
81	rpmI	50S ribosomal protein L35	1	1	1	1	1	1	1	1	1	1	1	1
82	rpmJ	50S ribosomal protein L36	0	0	0	0	0	0	0	0	0	0	0	0
83	rpsB	30S ribosomal protein S2	1	1	1	1	1	1	1	1	1	1	1	1
84	rpsC	30S ribosomal protein S3	1	1	1	1	1	1	1	1	1	1	1	1
85	rpsD	30S ribosomal protein S4	1	1	1	1	1	1	1	1	1	1	1	1
86	rpsE	30S ribosomal protein S5	1	1	1	1	1	1	1	1	1	1	1	1
87	rpsF	30S ribosomal protein S6	1	1	1	1	1	1	1	1	1	1	1	1
88	rpsG	30S ribosomal protein S7	1	1	1	1	1	1	1	1	1	1	1	1
89	rpsH	30S ribosomal protein S8	1	1	1	1	1	1	1	1	1	1	1	1
90	rpsI	30S ribosomal protein S9	1	1	1	1	1	1	1	1	1	1	1	1
91	rpsJ	30S ribosomal protein S10	1	1	1	1	1	1	1	1	1	1	1	1
92	rpsK	30S ribosomal protein S11	1	1	1	1	1	1	1	1	1	1	1	1
93	rpsL	30S ribosomal protein S12	1	1	1	1	1	1	1	1	1	1	1	1
94	rpsM	30S ribosomal protein S13	1	1	1	1	1	1	1	1	1	1	1	1
95	rpsN	30S ribosomal protein S14	1	1	1	1	1	1	1	1	1	1	1	1
96	rpsO	30S ribosomal protein S15	1	1	1	1	1	1	1	1	1	1	1	1
97	rpsP	30S ribosomal protein S16	1	1	1	1	1	1	1	1	1	1	1	1
98	rpsQ	30S ribosomal protein S17	1	1	1	1	1	1	1	1	1	1	1	1
99	rpsR	30S ribosomal protein S18	1	1	1	1	1	1	1	1	1	1	1	1
100	rpsS	30S ribosomal protein S19	1	1	1	1	1	1	1	1	1	1	1	1
101	rpsT	30S ribosomal protein S20	1	1	1	1	1	1	1	1	1	1	1	1
102	ksgA	dimethyladenosine transferase	1	1	1	1	1	1	1	1	1	1	1	1
103	rbfA	ribosome-binding factor A	1	1	1	1	1	1	1	1	1	1	1	1
104	engA	GTP-binding protein	1	1	1	1	1	1	1	1	1	1	1	1
105	obg	GTP-binding protein	1	1	1	1	1	1	1	1	1	1	1	1
106	ychF	GTP-binding protein	1	1	1	1	1	1	1	1	1	1	1	1
107	era	GTP-binding protein	1	1	1	1	1	1	1	1	1	1	1	1
108	cspR	ribosomal methytransferase	1	1	1	1	1	1	1	1	1	1	1	1
109	efp	elongation factor P	1	1	1	1	1	1	1	1	1	1	1	1
110	fusA	elongation factor G	1	1	1	1	1	1	1	1	1	1	1	1
111	frr	ribosome recycling factor	1	1	1	1	1	1	1	1	1	1	1	1
112	hemK	N5-glutamine methyltransferase, modulation of release factors activity	1	1	1	1	1	1	1	1	1	1	1	1
113	infA	initiation factor IF-1	1	1	1	1	1	1	1	1	1	1	1	1
114	infB	initiation factor IF-2	1	1	1	1	1	1	1	1	1	1	1	1
115	infC	initiation factor IF-3	1	1	1	1	1	1	1	1	1	1	1	1
116	lepA	GTP-binding elongation factor	1	1	1	1	1	1	1	1	1	1	1	1
117	prfA	peptide chain release factor 1 (RF1)	1	1	1	1	1	1	1	1	1	1	1	1
118	smpB	tmRNA-binding protein	1	1	1	1	1	1	1	1	1	1	1	1
119	tsf	elongation factor Ts	1	1	1	1	1	1	1	1	1	1	1	1
120	tufA	elongation factor Tu	1	1	1	1	1	1	1	1	1	1	1	1
121	pnp	polyribonucleotide nucleotidyltransferase	1	1	1	1	1	1	1	1	1	1	1	1
122	rnc	ribonuclease III	1	1	1	1	1	1	1	1	1	1	1	1
123	map	methionine aminopeptidase	1	1	1	1	1	1	1	1	1	1	1	1
124	pepA	aminopeptidase A/I	1	1	1	1	1	1	1	1	1	1	1	1
125	dnaJ	Hsp70 co-chaperone	1	1	1	1	1	1	1	1	1	1	1	1
126	dnaK	chaperone Hsp70	1	1	1	1	1	1	1	1	1	1	1	1
127	groEL	class I heat-shock protein	2	2	2	2	2	2	2	2	2	2	2	2
128	groES	class I heat-shock protein	1	1	1	1	1	1	1	1	1	1	1	1
129	grpE	Hsp70 co-chaperone	1	1	1	1	1	1	1	1	1	1	0	1
130	ffh	protein component of signal recognition particle (SRP)	1	1	1	1	1	1	1	1	1	1	1	1
131	ftsY	signal recognition particle receptor	1	1	1	1	1	1	1	1	1	1	1	1
132	secA	preprotein translocase subunit (ATPase)	1	1	1	1	1	1	1	1	1	1	1	1
133	secE	membrane-embebed preprotein translocase subunit	1	1	1	1	1	1	1	1	1	1	1	1
134	secY	membrane-embebed preprotein translocase subunit	1	1	1	1	1	1	1	1	1	1	1	1
135	gcp	probable O-sialoglycoprotein endopeptidase	1	1	1	1	1	1	1	1	1	1	1	1
136	hflB	ATP-dependent protease	2	3	3	3	3	3	3	3	3	3	3	3
137	lon	ATP-dependent protease La	1	1	1	1	1	1	1	1	1	1	1	1
138	ftsZ	cytoskeletal cell division protein	1	1	1	1	1	1	1	1	1	1	1	1
139	pitA	low-affinity inorganic phosphate transporter	0	0	0	0	0	0	0	0	0	0	0	0
140	ptsG	phosphotransferase system (PTS) glucose-specific enzyme II	0	0	0	0	0	0	0	0	0	0	0	0
141	ptsH	histidine-containing phosphocarrier protein of the phosphotransferase system (PTS)	0	0	0	0	0	0	0	0	0	0	0	0
142	ptsI	phosphotransferase system (PTS) enzyme I	1	1	1	1	1	1	1	1	1	1	1	1
143	eno	enolase	1	1	1	1	1	1	1	1	1	1	1	1
144	fbaA	fructose-1,6-bisphosphate aldolase	1	1	1	1	1	1	1	1	1	1	1	1
145	gapA	glyceraldehyde 3-phosphate dehydrogenase	1	1	1	1	1	1	1	1	1	1	1	1
146	gpmA	phosphoglycerate mutase	0	1 (partial)	1	0	0	0	1	0	0	0	0	0
147	ldh	L-lactate dehydrogenase	1	1	1	1	1	1	1	1	1	1	1	1
148	pfkA	6-phosphofructokinase	1	1	1	1	1	1	1	1	1	1	1	1
149	pgi	glucose-6-phosphate isomerase	1	1	2	1	1	1	2	1	1	1	1	1
150	pgk	phosphoglycerate kinase	1	1	1	1	1	1	1	1	1	1	1	1
151	pykA	pyruvate kinase	1	1	1	1	1	1	1	1	1	1	1	1
152	tpiA	triose phosphate isomerase	1	1	1	1	1	1	1	1	1	1	1	1
153	atpA	ATP synthase chain	1	1	1	1	1	1	1	1	1	1	1	1
154	atpB	ATP synthase A chain	1	1	1	1	1	1	1	1	1	1	1	1
155	atpC	ATP synthase chain	1	1	1	1	1	1	1	1	1	1	1	1
156	atpD	ATP synthase chain	1	1	1	1	1	1	1	1	1	1	1	1
157	atpE	ATP synthase C chain	1	1	1	1	1	1	1	1	1	1	1	1
158	atpF	ATP synthase B chain	1	1	1	1	1	1	1	1	1	1	1	1
159	atpG	ATP synthase chain	1	1	1	1	1	1	1	1	1	1	1	1
160	atpH	ATP synthase chain	1	1	1	1	1	1	1	1	1	1	1	1
161	yidC	essential for proper integration of ATPase into the membrane	1	1	1	1	1	1	1	1	1	1	1	1
162	rpe	ribulose-phosphate 3-epimerase	1	1	1	1	1	1	1	1	1	1	1	1
163	rpiA	ribose 5-phosphate isomerase	1	1	1	1	1	1	1	1	1	1	1	1
164	tkt	transketolase	1	1	1	1	1	1	1	1	1	1	1	1
165	cdsA	phosphatidate cytidylyltransferase	1	1	2	1	1	1	1	1	1	1	1	1
166	fadD	acyl-CoA synthase	0	0	0	0	0	0	0	0	0	0	0	0
167	gpsA	sn-glycerol-3-phosphate dehydrogenase	1	1	1	1	1	1	1	1	1	1	1	1
168	plsB	sn-glycerol-3-phosphate acyltransferase	1	1	1	1	1	1	1	1	1	1	1	1
169	plsC	1-acyl-sn-glycerol-3-phosphate acyltransferase	1	1	1	1	1	1	1	1	1	1	1	1
170	psd	phosphatidylserine decarboxylase	1	0	0	0	0	0	0	1	1	0	1	1
171	pssA	phosphatidylserine synthase	0	0	0	0	0	0	0	0	0	0	0	0
172	adk	adenylate kinase	1	1	1	1	1	1	1	1	1	1	1	1
173	dcd	dCTP deaminase	0	1	0	0	0	0	0	0	0	0	0	0
174	gmk	guanylate kinase	1	1	1	1	1	1	1	1	1	1	1	1
175	hpt	hypoxanthine phosphoribosyltransferase	1	1	1	1	1	1	1	1	1	1	1	1
176	ndk	nucleoside diphosphate kinase	1	1	1	1	1	1	1	1	1	1	1	1
177	nrdE	ribonucleoside-diphosphate reductase (major subunit)	1	1	1	1	1	1	1	1	1	1	1	1
178	nrdF	ribonucleoside-diphosphate reductase (minor subunit)	1	1	1	1	1	1	1	1	1	1	1	1
179	ppa	inorganic pyrophosphatase	1	1	1	1	1	1	1	1	1	1	1	1
180	prsA	phosphoribosylpyrophosphate synthase	1	1	1	1	1	1	1	1	1	1	1	1
181	pyrG	CTP synthase	1	1	1	1	1	1	1	1	1	1	1	1
182	thyA	thymidylate synthase	1	1	1	1	1	1	1	1	1	1	1	1
183	tmk	thymidylate kinase	1	1	1	1	1	1	1	1	1	1	1	1
184	trxA	thioredoxin	2	1	1	1	2	1	1	1	1	1	1	1
185	trxB	thioredoxin reductase	1	1	1	1	1	1	1	1	1	1	1	1
186	upp	uracil phosphoribosyltransferase	1	1	1	1	1	1	1	1	1	1	1 (+ 1 partial)	2
187	coaA	pantothenate kinase	0	0	0	0	0	0	0	0	0	0	0	0
188	coaD	4\'-phospho-pantetheine adenylyltransferase	1	1	1	1	1	1	1	1	1	1	1	1
189	coaE	dephosphocoenzyme A kinase	1	1	1	1	1	1	1	1	1	1	1	1
190	dfp	phosphopantothenate cysteine ligase, 4\'-phospho-pantothenyl-L-cysteine decarboxylase	1	1	1	1	1	1	1	1	1	1	1	1
191	folA	dihydrofolate reductase	0	0	0	0	0	0	0	0	0	0	0	0
192	glyA	glycine hydroxymethyltransferase	1	1	1	1	1	1	1	1	1	1	1	1
193	metK	methionine adenosyltransferase	1	1	1	1	1	1	1	1	1	1	1	1
194	nadR	adenilyl transferase	0	0	0	0	0	0	0	0	0	0	0	0
195	nadV	nicotinamide phosphoribosyltransferase	0	0	0	0	0	0	0	0	0	0	0	0
196	pdxY	pyridoxal kinase	0	0	0	0	0	0	0	0	0	0	0	0
197	ribF	riboflavin kinase, FMN adenylyltransferase	1	1	1	1	1	1	1	1	1	1	1	1
198	yloS	thiamine pyrophospho kinase	0	0	0	0	0	0	0	0	0	0	0	0
199	mraW	methyltrasferase	1	1	1	1	1	1	1	1	1	1	1	1
200	ybeY	conserved hypothetical protein	1	1	1	1	1	1	1	1	1	1	1	1
201	ycfF	HIT family	1	1	1	1	1	1	1	1	1	1	1	1
202	ycfH	putative deoxyribonuclease, tatD family	1	1	1	1	1	1	1	1	1	1	1	1
203	yoaE	conserved hypothetical protein	1	1	1	1	1	1	1	1	1	1	1	1
204	yqgF	conserved hypothetical protein	1	1	1	1	1	1	1	1	1	1	1	1
205	yraL	conserved hypothetical protein	1	1	1	1	1	1	1	1	1	1	1	1
			*: 1800 bp + 1857 bp sequences
			**: 1800 bp sequences
			***: 1800 bpsequences + partial fragment of the 1857 bp sequence
