# Supplementary material for: A Tribute to Disorder in the Genome of the Bloom-Forming Freshwater Cyanobacterium Microcystis aeruginosa
Source: PLoS One. 2013 Aug 12;8(8):e70747. doi: 10.1371/journal.pone.0070747 (PMC3741299; doi:10.1371/journal.pone.0070747)
Supplement: Table S4 — Automatic annotation and COG assignation of the Microcystis aeruginosa core genes. (XLS) [file pone.0070747.s004.xls]

## Sheet: coreMic5050.txt
Reference	COG assignations						Automatic annotations
MAE_00010	H						Geranylgeranyl pyrophosphate synthase
MAE_00020	L						ATPase involved in DNA replication initiation
MAE_00040	E						Isopropylmalate/homocitrate/citramalate synthases
MAE_00050	0						NULL
MAE_00070	R						FOG: TPR repeat
MAE_00080	F						Phosphoribosylcarboxyaminoimidazole (NCAIR) mutase
MAE_00150	MU						Lipoprotein signal peptidase
MAE_00160	R						Uncharacterized conserved protein
MAE_00170	H						Biotin synthase and related enzymes
MAE_00180	M						dTDP	4	dehydrorhamnose 3,5	epimerase and related enzymes
MAE_00190	M						dTDP	4	dehydrorhamnose reductase
MAE_00200	M	MJ	R				Mannose	1	phosphate guanylyltransferase; Nucleoside	diphosphate	sugar pyrophosphorylase involved in lipopolysaccharide biosynthesis/translation initiation factor 2B, gamma/epsilon subunits (eIF	2Bgamma/eIF	2Bepsilon); Carbonic anhydrases/acetyltransferases, isoleucine patch superfamily
MAE_00210	CE						Isocitrate/isopropylmalate dehydrogenase
MAE_00220	0						NULL
MAE_00230	L						Nuclease subunit of the excinuclease complex; ERCC4	type nuclease
MAE_00250	0						NULL
MAE_00260	0						NULL
MAE_00270	0						NULL
MAE_00280	T						Protein	tyrosine	phosphatase
MAE_00290	T	TK					FOG: CheY	like receiver; Response regulator containing a CheY	like receiver domain and an HTH DNA	binding domain
MAE_00300	R	E					ABC	type uncharacterized transport system, permease component; ABC	type branched	chain amino acid transport system, permease component
MAE_00310	EP	V					ABC	type dipeptide/oligopeptide/nickel transport system, ATPase component; ABC	type multidrug transport system, ATPase component
MAE_00320	F						GMP synthase	Glutamine amidotransferase domain
MAE_00690	0						NULL
MAE_00710	C						Predicted oxidoreductases (related to aryl	alcohol dehydrogenases)
MAE_00720	S						Uncharacterized conserved protein
MAE_00730	0						NULL
MAE_00740	L						Transposase and inactivated derivatives
MAE_00810	R	P					Predicted GTPases; GTPase; Predicted GTPase; Fe2+ transport system protein B
MAE_00820	P						ABC	type cobalt transport system, permease component CbiQ and related transporters
MAE_00880	0						NULL
MAE_00890	R	L					Lhr	like helicases; ERCC4	like helicases; Superfamily II DNA helicase
MAE_00920	C						Archaeal/vacuolar	type H+	ATPase subunit B; F0F1	type ATP synthase, beta subunit
MAE_00930	C						F0F1	type ATP synthase, epsilon subunit (mitochondrial delta subunit)
MAE_00940	0						NULL
MAE_00950	LR						NTP pyrophosphohydrolases including oxidative damage repair enzymes
MAE_00960	0						NULL
MAE_00970	M						UDP	N	acetylmuramyl pentapeptide phosphotransferase/UDP	N	acetylglucosamine	1	phosphate transferase
MAE_00980	S						Uncharacterized conserved protein
MAE_01060	S						Uncharacterized small protein
MAE_01080	C						NADH:ubiquinone oxidoreductase 24 kD subunit
MAE_01090	C						Ferredoxin; NADH:ubiquinone oxidoreductase, NADH	binding (51 kD) subunit
MAE_01130	GEPR						Permeases of the major facilitator superfamily
MAE_01140	S						Uncharacterized conserved protein
MAE_01200	V	EP					ABC	type multidrug transport system, ATPase component; ABC	type dipeptide/oligopeptide/nickel transport system, ATPase component
MAE_01220	M						Glycosyltransferases involved in cell wall biogenesis
MAE_01230	J						Tyrosyl	tRNA synthetase
MAE_01240	0						NULL
MAE_01250	0						NULL
MAE_01260	R						Predicted hydrolases or acyltransferases (alpha/beta hydrolase superfamily)
MAE_01300	P						Polyphosphate kinase
MAE_01310	R	C					Zn	dependent hydrolases, including glyoxylases; Uncharacterized flavoproteins; Conserved protein/domain typically associated with flavoprotein oxygenases, DIM6/NTAB family
MAE_01460	0						NULL
MAE_01720	R						Uncharacterized membrane protein, putative virulence factor
MAE_01730	0						NULL
MAE_01740	J						Histidyl	tRNA synthetase
MAE_01750	P	E					Cation transport ATPase; Phosphoserine phosphatase
MAE_01820	IQR						Dehydrogenases with different specificities (related to short	chain alcohol dehydrogenases)
MAE_01830	T						cAMP	binding proteins	catabolite gene activator and regulatory subunit of cAMP	dependent protein kinases
MAE_01840	D	M	S	L			Chromosome segregation ATPases; Uncharacterized protein involved in exopolysaccharide biosynthesis; Uncharacterized archaeal coiled	coil protein; ATPase involved in DNA repair
MAE_01870	R	L					Predicted ATPase (AAA+ superfamily); ATPase related to the helicase subunit of the Holliday junction resolvase
MAE_01880	RTKL						Serine/threonine protein kinase
MAE_01900	O						ABC	type transport system involved in cytochrome c biogenesis, permease component; Cytochrome c biogenesis factor
MAE_01910	O						ATP	dependent Zn proteases; ATPases of the AAA+ class
MAE_01920	0						NULL
MAE_01930	0						NULL
MAE_01950	C						Ferredoxin
MAE_01970	EH						Anthranilate/para	aminobenzoate synthases component I
MAE_01980	C						NAD	dependent aldehyde dehydrogenases
MAE_01990	0						NULL
MAE_02000	S						Predicted membrane protein
MAE_02010	R						Predicted permeases
MAE_02020	F	R					GMP synthase, PP	ATPase domain/subunit; ATP	utilizing enzymes of the PP	loop superfamily
MAE_02090	F	E					GMP synthase, PP	ATPase domain/subunit; Argininosuccinate synthase
MAE_02100	T						FOG: GAF domain; Signal transduction histidine kinase
MAE_02120	0						NULL
MAE_02130	F						Phosphoribosylaminoimidazole carboxylase (NCAIR synthetase)
MAE_02140	S						Uncharacterized low	complexity proteins
MAE_02170	E	R					ABC	type branched	chain amino acid transport system, permease component; ABC	type uncharacterized transport system, permease component
MAE_02180	H						Dihydropteroate synthase and related enzymes
MAE_02200	S						Uncharacterized protein conserved in bacteria
MAE_02310	GEPR	P					Permeases of the major facilitator superfamily; Kef	type K+ transport systems, predicted NAD	binding component
MAE_02320	0						NULL
MAE_02360	KL						Superfamily II DNA/RNA helicases, SNF2 family
MAE_02370	S	R					Uncharacterized low	complexity proteins; FOG: TPR repeat
MAE_02380	K						Predicted transcriptional regulators
MAE_02400	0						NULL
MAE_02470	0						NULL
MAE_02480	L	V					ATPase involved in DNA repair; Recombinational DNA repair ATPase (RecF pathway); ABC	type multidrug transport system, ATPase component
MAE_02500	G						Ribose 5	phosphate isomerase
MAE_02510	R						RNA	binding proteins (RRM domain)
MAE_02520	0						NULL
MAE_02530	T						Universal stress protein UspA and related nucleotide	binding proteins
MAE_02540	T						Protein	tyrosine	phosphatase
MAE_02550	R						Predicted flavoprotein
MAE_02570	K						Predicted transcriptional regulators
MAE_02580	0						NULL
MAE_02590	R						Predicted Zn	dependent peptidases
MAE_02600	R						Predicted Zn	dependent peptidases
MAE_02620	G	T					Phosphoenolpyruvate synthase/pyruvate phosphate dikinase; Phosphohistidine swiveling domain
MAE_02630	0						NULL
MAE_02680	H						Precorrin	3B methylase; Precorrin	6B methylase 1; Precorrin	6B methylase 2
MAE_02720	P						Sulfite reductase, beta subunit (hemoprotein)
MAE_02730	H						Precorrin isomerase
MAE_02740	H						Precorrin	3B methylase; Uroporphyrinogen	III methylase
MAE_02780	L	LU					ERCC4	type nuclease; Predicted Rossmann fold nucleotide	binding protein involved in DNA uptake
MAE_02790	OC						Thiol	disulfide isomerase and thioredoxins
MAE_02800	C						Acetate kinase
MAE_02810	0						NULL
MAE_02820	K						DNA	directed RNA polymerase specialized sigma subunit, sigma24 homolog
MAE_02840	0						NULL
MAE_02860	M						Predicted membrane	associated Zn	dependent proteases 1
MAE_02870	L						Predicted EndoIII	related endonuclease
MAE_02880	R						Uncharacterized membrane protein (homolog of Drosophila rhomboid)
MAE_02890	0						NULL
MAE_02900	R						Multimeric flavodoxin WrbA; Predicted flavoprotein
MAE_02910	H						Dihydroneopterin aldolase
MAE_02970	C						Ni,Fe	hydrogenase maturation factor
MAE_03000	K						Transcriptional regulator
MAE_03020	KR						Histone acetyltransferase HPA2 and related acetyltransferases
MAE_03030	GEPR	G					Permeases of the major facilitator superfamily; Arabinose efflux permease
MAE_03040	TK						Serine phosphatase RsbU, regulator of sigma subunit
MAE_03070	C						Nitroreductase
MAE_03120	0						NULL
MAE_03130	M						Glycosyltransferases involved in cell wall biogenesis
MAE_03160	M						UDP	glucose 4	epimerase
MAE_03170	M						Glycosyltransferases involved in cell wall biogenesis
MAE_03200	E						Saccharopine dehydrogenase and related proteins
MAE_03210	T						Signal transduction histidine kinase
MAE_03370	KL						Superfamily II DNA/RNA helicases, SNF2 family
MAE_03380	S						Uncharacterized conserved protein
MAE_03390	P						Kef	type K+ transport systems, predicted NAD	binding component
MAE_03410	O						Chaperonin GroEL (HSP60 family)
MAE_03420	V	EP	R	E			ABC	type multidrug transport system, ATPase component; ABC	type dipeptide/oligopeptide/nickel transport system, ATPase component; ATPase components of ABC transporters with duplicated ATPase domains; ABC	type oligopeptide transport system, ATPase component
MAE_03430	0						NULL
MAE_03520	0						NULL
MAE_03530	O						DnaJ	class molecular chaperone
MAE_03540	0						NULL
MAE_03550	0						NULL
MAE_03560	R						FOG: TPR repeat
MAE_03700	S						Uncharacterized conserved protein
MAE_03810	0						NULL
MAE_03820	O						ATP	dependent Zn proteases; ATPases of the AAA+ class
MAE_03840	J						tRNA delta(2)	isopentenylpyrophosphate transferase
MAE_03850	0						NULL
MAE_03860	ET						ABC	type amino acid transport/signal transduction systems, periplasmic component/domain
MAE_03870	R						Predicted permease
MAE_03890	O	S					DnaJ	class molecular chaperone; Uncharacterized low	complexity proteins
MAE_03900	0						NULL
MAE_03910	D						ATPases involved in chromosome partitioning
MAE_03930	J						Archaeal Glu	tRNAGln amidotransferase subunit E (contains GAD domain); Asp	tRNAAsn/Glu	tRNAGln amidotransferase B subunit (PET112 homolog)
MAE_03940	G						Pyruvate kinase
MAE_03980	0						NULL
MAE_03990	S						Predicted membrane protein
MAE_04000	0						NULL
MAE_04010	R						Predicted RNA	binding protein
MAE_04020	U						Preprotein translocase subunit YidC
MAE_04030	0						NULL
MAE_04040	J						RNase P protein component
MAE_04090	NU	U					Type II secretory pathway, ATPase PulE/Tfp pilus assembly pathway, ATPase PilB; Tfp pilus assembly protein, pilus retraction ATPase PilT; Flp pilus assembly protein, ATPase CpaF; Type IV secretory pathway, VirB11 components, and related ATPases involved in archaeal flagella biosynthesis
MAE_04100	NU	U					Type II secretory pathway, ATPase PulE/Tfp pilus assembly pathway, ATPase PilB; Flp pilus assembly protein, ATPase CpaF; Type IV secretory pathway, VirB11 components, and related ATPases involved in archaeal flagella biosynthesis; Tfp pilus assembly protein, pilus retraction ATPase PilT
MAE_04110	NU						Type II secretory pathway, component PulF; Flp pilus assembly protein TadC
MAE_04140	C	S					Fe	S oxidoreductase; Uncharacterized protein conserved in bacteria
MAE_04180	S						Uncharacterized protein conserved in bacteria
MAE_04410	J						Lysyl	tRNA synthetase (class II)
MAE_04430	S						Predicted membrane protein
MAE_04440	L						DNA uptake protein and related DNA	binding proteins
MAE_04450	L						Type IIA topoisomerase (DNA gyrase/topo II, topoisomerase IV), A subunit
MAE_04500	0						NULL
MAE_04510	O						Urease accessory protein UreH
MAE_04520	I						4	diphosphocytidyl	2C	methyl	D	erythritol 2	phosphate synthase
MAE_04530	O	J					Protein	L	isoaspartate carboxylmethyltransferase; Dimethyladenosine transferase (rRNA methylation)
MAE_04540	D						Integral membrane protein possibly involved in chromosome condensation
MAE_04550	D						Integral membrane protein possibly involved in chromosome condensation
MAE_04600	0						NULL
MAE_04610	E						Dipeptidyl aminopeptidases/acylaminoacyl	peptidases
MAE_04620	0						NULL
MAE_04640	R	H					Predicted Fe	S oxidoreductases; Molybdenum cofactor biosynthesis enzyme
MAE_04680	U						Signal recognition particle GTPase
MAE_04690	V	EP					ABC	type multidrug transport system, ATPase component; ABC	type dipeptide/oligopeptide/nickel transport system, ATPase component
MAE_04700	0						NULL
MAE_04710	L	D					ATPase involved in DNA repair; Chromosome segregation ATPases
MAE_04830	L						Transposase and inactivated derivatives, IS30 family
MAE_04850	0						NULL
MAE_04930	G	T					Fructose	2.6	bisphosphatase; Phosphohistidine phosphatase SixA
MAE_04940	R						Exopolyphosphatase	related proteins
MAE_05230	C						Citrate synthase
MAE_05240	E						ABC	type dipeptide transport system, periplasmic component
MAE_05250	GC						Glycosyl transferases, related to UDP	glucuronosyltransferase
MAE_05340	C						Malate/lactate dehydrogenases
MAE_05350	S						Uncharacterized protein conserved in bacteria
MAE_05360	FR						Cytosine deaminase and related metal	dependent hydrolases
MAE_05370	R	HR					Predicted Fe	S oxidoreductases; Thiamine biosynthesis enzyme ThiH and related uncharacterized enzymes
MAE_05380	E						Transglutaminase	like enzymes, putative cysteine proteases
MAE_05420	S						Uncharacterized conserved protein
MAE_05430	H						7.8	dihydro	6	hydroxymethylpterin	pyrophosphokinase
MAE_05440	R	J	P				Predicted GTPases (dynamin	related); Translation initiation factor 2 (IF	2; GTPase); Fe2+ transport system protein B
MAE_05450	M						Periplasmic protein TonB, links inner and outer membranes
MAE_05460	M						Cell division protein FtsI/penicillin	binding protein 2; Membrane carboxypeptidase (penicillin	binding protein)
MAE_05540	E						L	asparaginase II
MAE_05550	0						NULL
MAE_05560	S						Uncharacterized homolog of plant Iojap protein
MAE_05570	H						Predicted HD superfamily hydrolase involved in NAD metabolism
MAE_05580	R	S					GTPases; Predicted GTPases; GTPase SAR1 and related small G proteins; Predicted GTPase; Uncharacterized protein/domain associated with GTPases
MAE_05620	C						Pyruvate/2	oxoglutarate dehydrogenase complex, dehydrogenase (E1) component, eukaryotic type, beta subunit
MAE_05630	U						Preprotein translocase subunit SecD
MAE_05650	U						Preprotein translocase subunit SecF; Preprotein translocase subunit SecD
MAE_05860	L						Holliday junction resolvasome, endonuclease subunit
MAE_05870	M						UDP	N	acetylglucosamine 2	epimerase
MAE_05890	Q	NT					ABC	type transport system involved in resistance to organic solvents, periplasmic component; Methyl	accepting chemotaxis protein
MAE_05900	V	EP					ABC	type multidrug transport system, ATPase component; ABC	type dipeptide/oligopeptide/nickel transport system, ATPase component
MAE_05960	R	ER	Q	E			Uncharacterized NAD(FAD)	dependent dehydrogenases; NADPH	dependent glutamate synthase beta chain and related oxidoreductases; Phytoene dehydrogenase and related proteins; Glycine cleavage system protein P (pyridoxal	binding), N	terminal domain
MAE_05990	G						Fructose	2.6	bisphosphatase
MAE_06000	S						Uncharacterized protein conserved in bacteria
MAE_06010	EH						Thiamine pyrophosphate	requiring enzymes [acetolactate synthase, pyruvate dehydrogenase (cytochrome), glyoxylate carboligase, phosphonopyruvate decarboxylase]
MAE_06020	0						NULL
MAE_06070	M						Glycosyltransferases involved in cell wall biogenesis
MAE_06080	C	R					Acyl	CoA synthetase (NDP forming); Predicted CoA	binding protein
MAE_06090	0						NULL
MAE_06120	H						Cobyrinic acid a,c	diamide synthase
MAE_06170	R	C					Uncharacterized NAD(FAD)	dependent dehydrogenases; Pyruvate/2	oxoglutarate dehydrogenase complex, dihydrolipoamide dehydrogenase (E3) component, and related enzymes; Predicted flavoproteins
MAE_06180	V	EP					ABC	type multidrug transport system, ATPase component; ABC	type dipeptide/oligopeptide/nickel transport system, ATPase component
MAE_06190	V	EP					ABC	type multidrug transport system, ATPase component; ABC	type dipeptide/oligopeptide/nickel transport system, ATPase component
MAE_06200	E	R	G				ABC	type branched	chain amino acid transport system, permease component; ABC	type uncharacterized transport system, permease component; Phosphotransferase system IIC components, glucose/maltose/N	acetylglucosamine	specific
MAE_06210	E						ABC	type branched	chain amino acid transport system, permease component; Branched	chain amino acid ABC	type transport system, permease components
MAE_06220	E						ABC	type branched	chain amino acid transport systems, periplasmic component
MAE_06230	S						Predicted membrane protein
MAE_06240	S	R					Predicted membrane protein; Predicted permeases
MAE_06250	0						NULL
MAE_06260	G						Glycogen synthase
MAE_06280	J						Ribosomal protein S15P/S13E
MAE_06290	GEPR						Permeases of the major facilitator superfamily
MAE_06300	E						3	deoxy	D	arabino	heptulosonate 7	phosphate (DAHP) synthase
MAE_06310	0						NULL
MAE_06350	R	E					Predicted hydrolases of the HAD superfamily; Phosphoserine phosphatase
MAE_06360	Q						Dienelactone hydrolase and related enzymes
MAE_06370	J						Ribosomal protein S1; Polyribonucleotide nucleotidyltransferase (polynucleotide phosphorylase)
MAE_06380	0						NULL
MAE_06390	QR						SAM	dependent methyltransferases
MAE_06400	I						3	hydroxyisobutyrate dehydrogenase and related beta	hydroxyacid dehydrogenases
MAE_06430	0						NULL
MAE_06440	K						Predicted transcriptional regulator containing the HTH domain
MAE_06450	G						Archaeal fructose	1.6	bisphosphatase and related enzymes of inositol monophosphatase family
MAE_06460	EP						ABC	type dipeptide/oligopeptide/nickel transport system, ATPase component
MAE_06530	CP						NADH:ubiquinone oxidoreductase subunit 5 (chain L)/Multisubunit Na+/H+ antiporter, MnhA subunit
MAE_06540	0						NULL
MAE_06550	E						Transglutaminase	like enzymes, putative cysteine proteases
MAE_06590	0						NULL
MAE_06600	0						NULL
MAE_06610	0						NULL
MAE_06620	S						Uncharacterized protein conserved in bacteria
MAE_06650	H	O					4	hydroxybenzoate polyprenyltransferase and related prenyltransferases; Polyprenyltransferase (cytochrome oxidase assembly factor)
MAE_06680	L						Superfamily I DNA and RNA helicases
MAE_06690	D						Predicted ATPase of the PP	loop superfamily implicated in cell cycle control
MAE_06700	H						Coproporphyrinogen III oxidase
MAE_06710	P						Kef	type K+ transport systems, predicted NAD	binding component
MAE_06720	G						Predicted sugar kinase
MAE_06730	MG						Nucleoside	diphosphate	sugar epimerases; Predicted nucleoside	diphosphate	sugar epimerases
MAE_06740	V						Uncharacterized proteins, homologs of microcin C7 resistance protein MccF
MAE_06770	G						Mannose	6	phosphate isomerase
MAE_06780	H						Dihydropteroate synthase and related enzymes
MAE_06790	0						NULL
MAE_06810	H						Nicotinic acid mononucleotide adenylyltransferase; Phosphopantetheine adenylyltransferase
MAE_06820	S						Uncharacterized protein conserved in bacteria
MAE_06830	OC						Thiol	disulfide isomerase and thioredoxins
MAE_06840	J						Methionine aminopeptidase
MAE_06850	T						Universal stress protein UspA and related nucleotide	binding proteins
MAE_06870	0						NULL
MAE_06880	J						Peptidyl	tRNA hydrolase
MAE_06890	S						FOG: WD40	like repeat
MAE_06900	C	E					Fumarase; Argininosuccinate lyase
MAE_06920	S						Uncharacterized conserved protein
MAE_06930	K	L					Transcriptional accessory protein; Predicted endonuclease involved in recombination (possible Holliday junction resolvase in Mycoplasmas and B. subtilis)
MAE_07020	0						NULL
MAE_07030	0						NULL
MAE_07040	S						Uncharacterized conserved protein
MAE_07050	M						Glycosyltransferase
MAE_07060	H	I					Phosphopantetheinyl transferase; Phosphopantetheinyl transferase (holo	ACP synthase)
MAE_07070	M						D	alanyl	D	alanine carboxypeptidase
MAE_07090	D						ATPases involved in chromosome partitioning
MAE_07100	K						Predicted transcriptional regulators
MAE_07140	L						Deoxyribodipyrimidine photolyase
MAE_07150	V	U					Cation/multidrug efflux pump; Preprotein translocase subunit SecD
MAE_07170	E						Anthranilate phosphoribosyltransferase
MAE_07180	0						NULL
MAE_07250	R						ABC	type uncharacterized transport system, permease component
MAE_07260	0						NULL
MAE_07270	HJ						Glutathione synthase/Ribosomal protein S6 modification enzyme (glutaminyl transferase)
MAE_07280	O						Glutaredoxin	related protein
MAE_07290	0						NULL
MAE_07300	S						Predicted integral membrane protein
MAE_07310	J						Ribosomal protein L9
MAE_07320	0						NULL
MAE_07330	L						Exonuclease III
MAE_07560	E	C					Glutamate synthase domain 1; Glutamate synthase domain 2; Glutamate synthase domain 3; Formylmethanofuran dehydrogenase subunit C
MAE_07620	0						NULL
MAE_07700	0						NULL
MAE_07710	R						Predicted hydrolases or acyltransferases (alpha/beta hydrolase superfamily)
MAE_07730	C						Dehydrogenases (flavoproteins)
MAE_07740	0						NULL
MAE_07750	0						NULL
MAE_07760	R						Spore germination protein
MAE_07780	M						Small	conductance mechanosensitive channel
MAE_07790	C						Cytochrome c, mono	and diheme variants
MAE_07860	TK	C					Guanosine polyphosphate pyrophosphohydrolases/synthetases; Malic enzyme
MAE_07870	M						D	alanyl	D	alanine carboxypeptidase
MAE_07890	C						FOG: HEAT repeat
MAE_07970	R						Predicted hydrolases or acyltransferases (alpha/beta hydrolase superfamily); Predicted acetyltransferases and hydrolases with the alpha/beta hydrolase fold
MAE_07980	T						Signal transduction histidine kinase
MAE_07990	M	R					Predicted membrane	associated Zn	dependent proteases 1; Zn	dependent proteases
MAE_08000	R	M					Predicted sugar phosphate isomerase; Glucosamine 6	phosphate synthetase, contains amidotransferase and phosphosugar isomerase domains
MAE_08010	J						Ribosomal protein L21
MAE_08020	J						Ribosomal protein L27
MAE_08070	I						Acetyl	CoA carboxylase alpha subunit; Acetyl	CoA carboxylase, carboxyltransferase component (subunits alpha and beta)
MAE_08080	E						Spermidine synthase
MAE_08090	L						Single	stranded DNA	specific exonuclease
MAE_08100	H						Molybdopterin converting factor, small subunit
MAE_08110	L	S	V				ATPase involved in DNA repair; Uncharacterized archaeal coiled	coil protein; ABC	type antimicrobial peptide transport system, ATPase component
MAE_08130	P						Rhodanese	related sulfurtransferase
MAE_08140	K						Transcriptional regulator of heat shock gene
MAE_08150	0						NULL
MAE_08190	H						Lipoate synthase
MAE_08200	F						Xanthosine triphosphate pyrophosphatase
MAE_08220	H						Molybdopterin converting factor, large subunit
MAE_08240	C						Fe	S oxidoreductase
MAE_08250	0						NULL
MAE_08260	E	ER					Glutamate dehydrogenase/leucine dehydrogenase; NADPH	dependent glutamate synthase beta chain and related oxidoreductases
MAE_08280	F						Dihydroorotase and related cyclic amidohydrolases; Dihydroorotase
MAE_08340	S						Uncharacterized conserved protein
MAE_08360	0						NULL
MAE_08380	0						NULL
MAE_08390	R						Predicted metal	dependent membrane protease
MAE_08400	0						NULL
MAE_08410	0						NULL
MAE_08450	M						4	amino	4	deoxy	L	arabinose transferase and related glycosyltransferases of PMT family
MAE_08460	M						UDP	N	acetylglucosamine enolpyruvyl transferase
MAE_08500	S						Predicted membrane protein
MAE_08510	R						Predicted thioesterase
MAE_08520	0						NULL
MAE_08530	P						ABC	type Mn2+/Zn2+ transport systems, permease components
MAE_08540	U						Biopolymer transport proteins
MAE_08580	S						Uncharacterized conserved protein
MAE_08590	0						NULL
MAE_08600	QC						Carbon dioxide concentrating mechanism/carboxysome shell protein
MAE_08790	R						Predicted dehydrogenases and related proteins
MAE_08800	EQ						N	methylhydantoinase A/acetone carboxylase, beta subunit
MAE_08820	0						NULL
MAE_08830	O						Glutaredoxin and related proteins; Glutathione S	transferase
MAE_08840	G	U					ABC	type sugar transport systems, permease components; Signal peptidase I
MAE_08850	0						NULL
MAE_08860	0						NULL
MAE_08870	I	R					Lysophospholipase; Predicted hydrolase of the alpha/beta	hydrolase fold
MAE_08890	G						Sugar kinases, ribokinase family
MAE_08900	KR						Histone acetyltransferase HPA2 and related acetyltransferases
MAE_08910	T						Signal transduction histidine kinase
MAE_08920	J						Putative translation factor (SUA5)
MAE_09020	M						Glycosyltransferases involved in cell wall biogenesis
MAE_09030	0						NULL
MAE_09040	Q						Lignostilbene	alpha,beta	dioxygenase and related enzymes
MAE_09050	R	E					Uncharacterized protein related to glutamine synthetase; Glutamine synthetase
MAE_09180	N						Predicted periplasmic or secreted lipoprotein
MAE_09190	GEPR						Permeases of the major facilitator superfamily
MAE_09310	P						Predicted permease, cadmium resistance protein
MAE_09320	P						ABC	type nitrate/sulfonate/bicarbonate transport systems, periplasmic components
MAE_09360	E						Anthranilate phosphoribosyltransferase
MAE_09380	K						Transcriptional regulator
MAE_09470	0						NULL
MAE_09480	P						Membrane protein TerC, possibly involved in tellurium resistance
MAE_09500	0						NULL
MAE_09530	L						Predicted N6	adenine	specific DNA methylase
MAE_09540	C						Malate/lactate dehydrogenases
MAE_09550	0						NULL
MAE_09560	S						Uncharacterized protein conserved in bacteria
MAE_09570	ER	M					NADPH	dependent glutamate synthase beta chain and related oxidoreductases; UDP	N	acetylmuramyl pentapeptide synthase; UDP	N	acetylmuramyl tripeptide synthase
MAE_09580	0						NULL
MAE_09600	J						Protein chain release factor B
MAE_09640	0						NULL
MAE_09650	H						Protoheme ferro	lyase (ferrochelatase)
MAE_09660	QR						SAM	dependent methyltransferases
MAE_09670	R	G					Predicted hydrolase of the HAD superfamily; Predicted sugar phosphatases of the HAD superfamily
MAE_09690	G	GEPR					Phosphotransferase system, fructose	specific IIC component; Permeases of the major facilitator superfamily
MAE_09700	HE	EH					Phosphoglycerate dehydrogenase and related dehydrogenases; Ketol	acid reductoisomerase
MAE_09710	D	NU					Actin	like ATPase involved in cell division; Tfp pilus assembly protein, ATPase PilM
MAE_09720	0						NULL
MAE_09730	0						NULL
MAE_09740	U	NU					Type II secretory pathway, component HofQ; Type II secretory pathway, component PulD
MAE_09750	P						ABC	type Fe3+	siderophore transport system, permease component
MAE_09760	J						Ribosome	binding factor A
MAE_09770	G						Beta	glucosidase	related glycosidases
MAE_09780	0						NULL
MAE_09790	V	R					ABC	type multidrug transport system, ATPase component; Predicted ATPase or kinase
MAE_10010	0						NULL
MAE_10050	OC						Thiol	disulfide isomerase and thioredoxins
MAE_10060	O						DnaJ	class molecular chaperone
MAE_10070	0						NULL
MAE_10100	R						Predicted Fe	S oxidoreductases
MAE_10230	O						Conserved domain frequently associated with peptide methionine sulfoxide reductase
MAE_10240	O						ATP	dependent Zn proteases
MAE_10260	0						NULL
MAE_10270	0						NULL
MAE_10280	L						Holliday junction resolvasome, DNA	binding subunit
MAE_10290	R						Zn	dependent proteases; FOG: CBS domain
MAE_10300	E						Spermidine/putrescine	binding periplasmic protein
MAE_10330	0						NULL
MAE_10340	0						NULL
MAE_10350	0						NULL
MAE_10360	ER						Na+/proline symporter
MAE_10370	K	P					Predicted transcriptional regulators; Cyanate lyase
MAE_10550	L						ATPase involved in DNA replication initiation
MAE_10780	J						Translation elongation factors (GTPases)
MAE_11070	S						Uncharacterized protein conserved in bacteria
MAE_11080	L	M	S	D	NT		ATPase involved in DNA repair; Uncharacterized protein involved in exopolysaccharide biosynthesis; Uncharacterized archaeal coiled	coil protein; Chromosome segregation ATPases; Methyl	accepting chemotaxis protein
MAE_11090	C	J					Fe	S oxidoreductase; 2	methylthioadenine synthetase
MAE_11100	D	R					Chromosome segregation ATPases; FOG: WD40 repeat
MAE_11110	K						DNA	directed RNA polymerase, beta' subunit/160 kD subunit
MAE_11120	J						Putative translation initiation inhibitor, yjgF family
MAE_11160	J						Methionyl	tRNA synthetase; Isoleucyl	tRNA synthetase; Valyl	tRNA synthetase
MAE_11170	S						Uncharacterized protein conserved in cyanobacteria
MAE_11190	M						Sugar transferases involved in lipopolysaccharide synthesis
MAE_11220	L						ATPase involved in DNA repair
MAE_11250	G						6	phosphogluconolactonase/Glucosamine	6	phosphate isomerase/deaminase
MAE_11260	T						FOG: FHA domain
MAE_11270	R						Zn	dependent proteases; FOG: CBS domain
MAE_11280	T						Diadenosine tetraphosphatase and related serine/threonine protein phosphatases
MAE_11290	G						Triosephosphate isomerase
MAE_11300	Q						2	keto	4	pentenoate hydratase/2	oxohepta	3	ene	1.7	dioic acid hydratase (catechol pathway)
MAE_11310	J						Ribosomal protein S6
MAE_11430	J						Ribosome	associated protein Y (PSrp	1)
MAE_11440	O						Molecular chaperone (small heat shock protein)
MAE_11460	J						Putative translation factor (SUA5)
MAE_11470	S						Uncharacterized conserved protein
MAE_11760	C						NADH:ubiquinone oxidoreductase subunit 3 (chain A)
MAE_11770	C						NADH:ubiquinone oxidoreductase 20 kD subunit and related Fe	S oxidoreductases
MAE_11780	C						NADH:ubiquinone oxidoreductase 27 kD subunit
MAE_11790	H						3	polyprenyl	4	hydroxybenzoate decarboxylase and related decarboxylases
MAE_11800	L	V					Predicted ATP	dependent endonuclease of the OLD family; ABC	type multidrug transport system, ATPase component
MAE_11820	0						NULL
MAE_11830	L						DNA polymerase III, epsilon subunit and related 3'	5' exonucleases
MAE_11840	S						Uncharacterized protein conserved in bacteria
MAE_11850	F						Guanylate kinase
MAE_11870	OU						Protease subunit of ATP	dependent Clp proteases; Periplasmic serine proteases (ClpP class)
MAE_11880	0						NULL
MAE_11890	J						Queuine/archaeosine tRNA	ribosyltransferase
MAE_11900	0						NULL
MAE_11910	S						Uncharacterized low	complexity proteins
MAE_11930	K						Predicted transcriptional regulators
MAE_11940	0						NULL
MAE_12050	O	C					Trypsin	like serine proteases, typically periplasmic, contain C	terminal PDZ domain; Fe	S oxidoreductase, related to NifB/MoaA family
MAE_12060	Q						ABC	type transport system involved in resistance to organic solvents, permease component
MAE_12070	R						Predicted SAM	dependent methyltransferases
MAE_12100	IQR						Dehydrogenases with different specificities (related to short	chain alcohol dehydrogenases)
MAE_12110	H						6	pyruvoyl	tetrahydropterin synthase
MAE_12140	S						Uncharacterized conserved protein
MAE_12190	H						Cobalamin biosynthesis protein CobN and related Mg	chelatases
MAE_12250	T						FOG: CheY	like receiver; Signal transduction histidine kinase
MAE_12260	T						FOG: CheY	like receiver
MAE_12270	T						Bacteriophytochrome (light	regulated signal transduction histidine kinase); Signal transduction histidine kinase
MAE_12310	E						Zn	dependent oligopeptidases
MAE_12330	R						Putative GTPases (G3E family)
MAE_12340	0						NULL
MAE_12350	MG	M					Predicted nucleoside	diphosphate sugar epimerases; UDP	glucose 4	epimerase; Nucleoside	diphosphate	sugar epimerases
MAE_12360	R	Q					Uncharacterized NAD(FAD)	dependent dehydrogenases; Phytoene dehydrogenase and related proteins
MAE_12370	R	RTKL					Predicted unusual protein kinase; Serine/threonine protein kinase
MAE_12450	0						NULL
MAE_12460	EP	G					ABC	type dipeptide/oligopeptide/nickel transport system, ATPase component; ABC	type sugar transport systems, ATPase components
MAE_12470	HJ	M					Glutathione synthase/Ribosomal protein S6 modification enzyme (glutaminyl transferase); D	alanine	D	alanine ligase and related ATP	grasp enzymes
MAE_12560	0						NULL
MAE_12570	P						Sulfite reductase, alpha subunit (flavoprotein)
MAE_12580	S						Uncharacterized iron	regulated protein
MAE_12590	G						Archaeal fructose	1.6	bisphosphatase and related enzymes of inositol monophosphatase family
MAE_12600	R						Predicted GTPases; GTPase; GTPases
MAE_12680	R						Predicted hydrolases or acyltransferases (alpha/beta hydrolase superfamily)
MAE_12690	EH						3'	phosphoadenosine 5'	phosphosulfate sulfotransferase (PAPS reductase)/FAD synthetase and related enzymes
MAE_12710	0						NULL
MAE_12720	V						ABC	type multidrug transport system, permease component
MAE_12900	0						NULL
MAE_12910	0						NULL
MAE_12920	I						Phytoene/squalene synthetase
MAE_12930	R	H	Q				Uncharacterized NAD(FAD)	dependent dehydrogenases; Protoporphyrinogen oxidase; Phytoene dehydrogenase and related proteins
MAE_12950	P	E					Cation transport ATPase; High	affinity K+ transport system, ATPase chain B; Phosphoserine phosphatase
MAE_12970	R						FOG: TPR repeat
MAE_12980	ET						ABC	type amino acid transport/signal transduction systems, periplasmic component/domain
MAE_13000	R	L					Superfamily II helicase; Superfamily II RNA helicase
MAE_13010	R						FOG: TPR repeat
MAE_13020	R						Predicted metal	binding, possibly nucleic acid	binding protein
MAE_13030	M						ADP	heptose:LPS heptosyltransferase
MAE_13040	M						Membrane proteins related to metalloendopeptidases
MAE_13050	J						Seryl	tRNA synthetase; Prolyl	tRNA synthetase
MAE_13070	G						Ribulose 1,5	bisphosphate carboxylase, large subunit
MAE_13090	O						Peptidyl	prolyl cis	trans isomerase (rotamase)	cyclophilin family
MAE_13230	R						Predicted epimerase, PhzC/PhzF homolog
MAE_13250	E						Xaa	Pro aminopeptidase
MAE_13260	S						Uncharacterized protein conserved in cyanobacteria
MAE_13280	L	R					NAD	dependent DNA ligase (contains BRCT domain type II); ERCC4	type nuclease; BRCT domain type II
MAE_13310	0						NULL
MAE_13320	0						NULL
MAE_13330	L						Predicted endonuclease distantly related to archaeal Holliday junction resolvase
MAE_13360	G						Fructose	2.6	bisphosphatase
MAE_13370	G						Fructose	2.6	bisphosphatase
MAE_13400	H						Biotin	(acetyl	CoA carboxylase) ligase
MAE_13410	M						Membrane proteins related to metalloendopeptidases
MAE_13440	V	EP					ABC	type multidrug transport system, ATPase and permease components; ABC	type dipeptide/oligopeptide/nickel transport system, ATPase component; ABC	type multidrug transport system, ATPase component
MAE_13450	R						Predicted phosphohydrolases
MAE_13500	L						Site	specific DNA methylase
MAE_13620	O						Molecular chaperone
MAE_13650	IQR						Dehydrogenases with different specificities (related to short	chain alcohol dehydrogenases)
MAE_13660	M						Uncharacterized protein involved in formation of curli polymers
MAE_13670	C						Succinate dehydrogenase/fumarate reductase, Fe	S protein subunit
MAE_13690	0						NULL
MAE_13710	R						Predicted metal	dependent membrane protease
MAE_13720	0						NULL
MAE_13730	J						RimM protein, required for 16S rRNA processing
MAE_14170	L						DNA modification methylase
MAE_14180	F						Dihydroorotase and related cyclic amidohydrolases
MAE_14190	L						DNA modification methylase
MAE_14210	C						Coenzyme F420	reducing hydrogenase, alpha subunit; Ni,Fe	hydrogenase III large subunit; NADH:ubiquinone oxidoreductase 49 kD subunit 7
MAE_14230	K						DNA	directed RNA polymerase, sigma subunit (sigma70/sigma32)
MAE_14270	R						FOG: TPR repeat
MAE_14280	C						FOG: HEAT repeat
MAE_14290	R						FOG: TPR repeat
MAE_14300	EP	V					ABC	type dipeptide/oligopeptide/nickel transport system, ATPase component; ABC	type multidrug transport system, ATPase component
MAE_14310	P	E					Carbonic anhydrase; Glutamate synthase domain 1
MAE_14320	GEPR						Permeases of the major facilitator superfamily
MAE_14330	J						Translation initiation factor 2 (IF	2; GTPase)
MAE_14340	K						Predicted nucleic	acid	binding protein implicated in transcription termination
MAE_14350	K						Transcription elongation factor
MAE_14360	S						Uncharacterized protein conserved in bacteria
MAE_14370	O	L					ATP	dependent Zn proteases; Predicted ATP	dependent protease; ATPase involved in DNA replication; ATPases of the AAA+ class
MAE_14380	T	K					FOG: CheY	like receiver; DNA	binding winged	HTH domains
MAE_14400	0						NULL
MAE_14410	T						Signal transduction histidine kinase
MAE_14430	0						NULL
MAE_14440	R						BioD	like N	terminal domain of phosphotransacetylase
MAE_14450	V	R	EP				ABC	type multidrug transport system, ATPase and permease components; ATPase components of ABC transporters with duplicated ATPase domains; ABC	type multidrug transport system, ATPase component; ABC	type dipeptide/oligopeptide/nickel transport system, ATPase component
MAE_14460	E						Arginine/lysine/ornithine decarboxylases
MAE_14470	RTKL	T					Serine/threonine protein kinase; Mn2+	dependent serine/threonine protein kinase
MAE_14480	F						CTP synthase (UTP	ammonia lyase); GMP synthase	Glutamine amidotransferase domain
MAE_14490	C						Ferredoxin
MAE_14500	0						NULL
MAE_14510	J						N	formylmethionyl	tRNA deformylase
MAE_14530	RTKL						Serine/threonine protein kinase
MAE_14550	H						Geranylgeranyl pyrophosphate synthase
MAE_14560	S						Uncharacterized protein conserved in bacteria
MAE_14590	E						Dihydrodipicolinate reductase
MAE_14640	S						Predicted membrane protein
MAE_14660	EP	V					ABC	type dipeptide/oligopeptide/nickel transport system, ATPase component; ABC	type multidrug transport system, ATPase component
MAE_14680	M	E	MJ	R			UDP	3	O	[3	hydroxymyristoyl] glucosamine N	acyltransferase; Serine acetyltransferase; Nucleoside	diphosphate	sugar pyrophosphorylase involved in lipopolysaccharide biosynthesis/translation initiation factor 2B, gamma/epsilon subunits (eIF	2Bgamma/eIF	2Bepsilon); Acetyltransferase (isoleucine patch superfamily)
MAE_14730	MU	NT					Outer membrane protein; Methyl	accepting chemotaxis protein
MAE_14750	R	E	H	F			Uncharacterized NAD(FAD)	dependent dehydrogenases; Glycine/D	amino acid oxidases (deaminating); Uncharacterized enzyme of thiazole biosynthesis; IMP dehydrogenase/GMP reductase
MAE_14760	0						NULL
MAE_14830	E						Cysteine sulfinate desulfinase/cysteine desulfurase and related enzymes
MAE_14860	T						Diadenosine tetraphosphatase and related serine/threonine protein phosphatases
MAE_14870	P	GEPR					Phosphate/sulphate permeases; Permeases of the major facilitator superfamily
MAE_14880	LR						NTP pyrophosphohydrolases including oxidative damage repair enzymes
MAE_14890	R						Predicted GTPases
MAE_14900	ER	R					NADPH	dependent glutamate synthase beta chain and related oxidoreductases; Uncharacterized NAD(FAD)	dependent dehydrogenases
MAE_14910	T	K					FOG: CheY	like receiver; DNA	binding winged	HTH domains
MAE_14930	P						Heme oxygenase
MAE_14950	I						Long	chain acyl	CoA synthetases (AMP	forming)
MAE_14960	Q	IQ					Polyketide synthase modules and related proteins; 3	oxoacyl	(acyl	carrier	protein) synthase
MAE_14970	G	HI					Transketolase; Deoxyxylulose	5	phosphate synthase; Transketolase, N	terminal subunit; Transketolase, C	terminal subunit
MAE_15040	O						ATPases with chaperone activity, ATP	binding subunit
MAE_15050	R						Hemolysins and related proteins containing CBS domains; FOG: CBS domain
MAE_15060	M						Membrane	bound lytic murein transglycosylase
MAE_15070	R						Predicted Fe	S oxidoreductases; Arylsulfatase regulator (Fe	S oxidoreductase)
MAE_15120	CP						NADH:ubiquinone oxidoreductase subunit 5 (chain L)/Multisubunit Na+/H+ antiporter, MnhA subunit
MAE_15130	P						Carbonic anhydrase
MAE_15140	CP						NADH:ubiquinone oxidoreductase subunit 5 (chain L)/Multisubunit Na+/H+ antiporter, MnhA subunit; Formate hydrogenlyase subunit 3/Multisubunit Na+/H+ antiporter, MnhD subunit
MAE_15160	0						NULL
MAE_15200	J						Ribonucleases G and E
MAE_15210	L						Ribonuclease HII
MAE_15220	G						6	phosphogluconate dehydrogenase
MAE_15230	R						Predicted Zn	dependent hydrolases of the beta	lactamase fold
MAE_15250	L						DNA modification methylase
MAE_15260	M						Glycosyltransferase
MAE_15270	M						Glycosyltransferase
MAE_15310	L						RecA/RadA recombinase
MAE_15330	O						Peroxiredoxin
MAE_15370	E						5	enolpyruvylshikimate	3	phosphate synthase
MAE_15380	V	EP					ABC	type multidrug transport system, ATPase component; ABC	type dipeptide/oligopeptide/nickel transport system, ATPase component
MAE_15390	F	M					Glutamine phosphoribosylpyrophosphate amidotransferase; Glucosamine 6	phosphate synthetase, contains amidotransferase and phosphosugar isomerase domains
MAE_15400	F						Phosphoribosylformylglycinamidine (FGAM) synthase, synthetase domain
MAE_15410	S						Uncharacterized conserved protein
MAE_15540	0						NULL
MAE_15570	CE						Isocitrate/isopropylmalate dehydrogenase
MAE_15640	0						NULL
MAE_15650	0						NULL
MAE_15680	J						Ribosomal protein L12E/L44/L45/RPP1/RPP2
MAE_15720	E						Ornithine/acetylornithine aminotransferase; 4	aminobutyrate aminotransferase and related aminotransferases
MAE_15730	P						Kef	type K+ transport systems, predicted NAD	binding component; K+ transport systems, NAD	binding component
MAE_15750	0						NULL
MAE_15780	R	U	NU				ATPase (PilT family); Flp pilus assembly protein, ATPase CpaF; Type IV secretory pathway, VirB11 components, and related ATPases involved in archaeal flagella biosynthesis; Type II secretory pathway, ATPase PulE/Tfp pilus assembly pathway, ATPase PilB; Tfp pilus assembly protein, pilus retraction ATPase PilT
MAE_15790	OC						Thiol	disulfide isomerase and thioredoxins
MAE_15800	0						NULL
MAE_15810	E						Predicted carboxypeptidase
MAE_15820	0						NULL
MAE_15850	O						Glutathione S	transferase
MAE_15900	T	K					FOG: CheY	like receiver; DNA	binding winged	HTH domains
MAE_15910	0						NULL
MAE_15930	J						Pseudouridylate synthases, 23S RNA	specific
MAE_15960	O						DnaJ	class molecular chaperone; DnaJ	class molecular chaperone with C	terminal Zn finger domain
MAE_15970	F						Dihydroorotate dehydrogenase
MAE_15980	0						NULL
MAE_15990	H						Folylpolyglutamate synthase
MAE_16000	HR						Phosphosulfolactate phosphohydrolase and related enzymes
MAE_16060	R	C					Aldo/keto reductases, related to diketogulonate reductase; Predicted oxidoreductases (related to aryl	alcohol dehydrogenases)
MAE_16070	L	T					RecA/RadA recombinase; RecA	superfamily ATPases implicated in signal transduction
MAE_16130	0						NULL
MAE_16140	P	R					Arsenite efflux pump ACR3 and related permeases; Predicted Na+	dependent transporter
MAE_16180	0						NULL
MAE_16190	IM						Penicillin tolerance protein
MAE_16220	0						NULL
MAE_16230	D	P					ATPases involved in chromosome partitioning; Nitrogenase subunit NifH (ATPase)
MAE_16250	C						Nitrogenase molybdenum	iron protein, alpha and beta chains
MAE_16280	F						Uridine phosphorylase; Nucleoside phosphorylase
MAE_16300	R						FOG: TPR repeat
MAE_16560	J						tRNA	dihydrouridine synthase
MAE_16590	G						Glucose	6	phosphate isomerase
MAE_16600	V						ABC	type antimicrobial peptide transport system, permease component
MAE_16690	E						Histidinol dehydrogenase
MAE_16710	I						Biotin carboxylase
MAE_16750	0						NULL
MAE_16770	O						Molecular chaperone
MAE_16790	H	R					Molybdopterin biosynthesis enzyme; Predicted nucleotide	utilizing enzyme related to molybdopterin	biosynthesis enzyme MoeA; Uncharacterized protein (competence	and mitomycin	induced)
MAE_16850	0						NULL
MAE_16860	E						Asparaginase
MAE_16870	D						Bacterial cell division membrane protein
MAE_16940	E	I					Homoserine kinase; Mevalonate kinase
MAE_17050	H						Molybdopterin converting factor, small subunit
MAE_17060	E						Threonine synthase
MAE_17070	L	R					N6	adenine	specific methylase; Predicted SAM	dependent methyltransferases
MAE_17080	L						Uracil	DNA glycosylase
MAE_17090	P	R					Fe2+ transport system protein B; GTPase SAR1 and related small G proteins; GTPase
MAE_17100	0						NULL
MAE_17150	H						Cobalamin biosynthesis protein CbiD
MAE_17160	F						GMP synthase	Glutamine amidotransferase domain; GMP synthase, PP	ATPase domain/subunit
MAE_17170	S						Uncharacterized conserved protein
MAE_17190	L						Site	specific DNA methylase
MAE_17200	O						Subtilisin	like serine proteases
MAE_17210	P						Ca2+/H+ antiporter; Ca2+/Na+ antiporter
MAE_17220	P						Uncharacterized copper	binding protein
MAE_17230	0						NULL
MAE_17290	P	C					Sulfite reductase, beta subunit (hemoprotein); Dissimilatory sulfite reductase (desulfoviridin), alpha and beta subunits
MAE_17300	T	V	EP	R			FOG: FHA domain; ABC	type multidrug transport system, ATPase component; ABC	type dipeptide/oligopeptide/nickel transport system, ATPase component; ATPase components of ABC transporters with duplicated ATPase domains; ABC	type multidrug transport system, permease component
MAE_17310	O						Peptide methionine sulfoxide reductase
MAE_17370	0						NULL
MAE_17380	0						NULL
MAE_17390	P						ATP sulfurylase (sulfate adenylyltransferase)
MAE_17400	IQR						Dehydrogenases with different specificities (related to short	chain alcohol dehydrogenases)
MAE_17410	ER	E					4	hydroxyphenylpyruvate dioxygenase and related hemolysins; Lactoylglutathione lyase and related lyases
MAE_17420	0						NULL
MAE_17430	FGR						Diadenosine tetraphosphate (Ap4A) hydrolase and other HIT family hydrolases
MAE_17440	O	H					Predicted ATPase with chaperone activity; Predicted ATP	dependent protease; Mg	chelatase subunit ChlI
MAE_17450	0						NULL
MAE_17460	0						NULL
MAE_17490	J						16S rRNA uridine	516 pseudouridylate synthase and related pseudouridylate synthases
MAE_17500	V						ABC	type multidrug transport system, permease component
MAE_17510	RTKL	R	S				Serine/threonine protein kinase; FOG: WD40 repeat; Uncharacterized protein related to the periplasmic component of the Tol biopolymer transport system
MAE_17560	T	K					FOG: CheY	like receiver; DNA	binding HTH domain	containing proteins
MAE_17590	G	T					Phosphoenolpyruvate synthase/pyruvate phosphate dikinase; Phosphohistidine swiveling domain
MAE_17610	S	G	T				Predicted membrane protein; Phosphoenolpyruvate synthase/pyruvate phosphate dikinase; Phosphohistidine swiveling domain
MAE_17640	K						AraC	type DNA	binding domain	containing proteins
MAE_17650	GEPR	CP					Permeases of the major facilitator superfamily; NADH:ubiquinone oxidoreductase subunit 5 (chain L)/Multisubunit Na+/H+ antiporter, MnhA subunit
MAE_17660	QR						SAM	dependent methyltransferases
MAE_17670	S						Uncharacterized conserved protein
MAE_17700	GEPR	S					Permeases of the major facilitator superfamily; Uncharacterized low	complexity proteins
MAE_17720	H						Lipoate	protein ligase B
MAE_17740	S	L	D	NT			Uncharacterized protein conserved in bacteria; ATPase involved in DNA repair; Chromosome segregation ATPases; Methyl	accepting chemotaxis protein
MAE_17750	0						NULL
MAE_17760	0						NULL
MAE_17780	E						Tryptophan synthase beta chain
MAE_17790	G						Alpha	amylase/alpha	mannosidase
MAE_17980	0						NULL
MAE_18060	0						NULL
MAE_18090	P						Copper chaperone
MAE_18100	0						NULL
MAE_18110	L						5'	3' exonuclease (including N	terminal domain of PolI); DNA polymerase I	3'	5' exonuclease and polymerase domains
MAE_18140	M	MG					UDP	glucose 4	epimerase; Nucleoside	diphosphate	sugar epimerases
MAE_18150	M						Predicted UDP	glucose 6	dehydrogenase
MAE_18160	0						NULL
MAE_18170	P						Sulfate permease and related transporters (MFS superfamily)
MAE_18240	H						ATP:corrinoid adenosyltransferase
MAE_18250	C	R					Predicted oxidoreductases (related to aryl	alcohol dehydrogenases); Aldo/keto reductases, related to diketogulonate reductase; Predicted oxidoreductases of the aldo/keto reductase family
MAE_18260	J						Methionine aminopeptidase
MAE_18340	EP						ABC	type dipeptide/oligopeptide/nickel transport system, ATPase component
MAE_18360	P						ABC	type phosphate transport system, permease component
MAE_18370	P						ABC	type phosphate transport system, permease component
MAE_18380	P						ABC	type phosphate transport system, periplasmic component
MAE_18390	P						ABC	type phosphate transport system, periplasmic component
MAE_18410	P	C					Sulfite reductase, beta subunit (hemoprotein); Dissimilatory sulfite reductase (desulfoviridin), alpha and beta subunits
MAE_18430	R	O					Uncharacterized protein, similar to the N	terminal domain of Lon protease; ATP	dependent Lon protease, bacterial type
MAE_18440	T						cAMP	binding proteins	catabolite gene activator and regulatory subunit of cAMP	dependent protein kinases
MAE_18450	KG						Transcriptional regulator/sugar kinase
MAE_18490	R						Putative homoserine kinase type II (protein kinase fold)
MAE_18510	V						Uncharacterized proteins, homologs of microcin C7 resistance protein MccF
MAE_18520	0						NULL
MAE_18530	R						FOG: CBS domain
MAE_18540	S						Uncharacterized protein conserved in cyanobacteria
MAE_18550	H						Nicotinate	nucleotide pyrophosphorylase
MAE_18580	S						Uncharacterized conserved protein
MAE_18590	0						NULL
MAE_18610	KR	R					Histone acetyltransferase HPA2 and related acetyltransferases; Acetyltransferases
MAE_18620	T						Serine/threonine protein phosphatase
MAE_18630	NT						Methyl	accepting chemotaxis protein
MAE_18640	D						Sporulation protein and related proteins
MAE_18650	I	P					3	hydroxyacyl	CoA dehydrogenase; Kef	type K+ transport systems, predicted NAD	binding component
MAE_18660	P						Trk	type K+ transport systems, membrane components
MAE_18670	M						Glycosyltransferase
MAE_18690	J						rRNA methylase
MAE_18700	V						Beta	lactamase class A
MAE_18720	OC						Thiol	disulfide isomerase and thioredoxins
MAE_18740	S						Uncharacterized protein conserved in cyanobacteria
MAE_18770	R	RTKL					Predicted unusual protein kinase; Serine/threonine protein kinase; Predicted HD superfamily hydrolase
MAE_18780	GEPR	P					Permeases of the major facilitator superfamily; ABC	type Fe3+	siderophore transport system, permease component
MAE_18790	EH						Anthranilate/para	aminobenzoate synthases component I
MAE_18800	R						Predicted permeases
MAE_18810	JD						Cytotoxic translational repressor of toxin	antitoxin stability system
MAE_18820	0						NULL
MAE_18910	M						Membrane GTPase LepA
MAE_18920	0						NULL
MAE_18930	0						NULL
MAE_18940	L						Site	specific DNA methylase
MAE_18990	0						NULL
MAE_19000	D	L					Chromosome segregation ATPases; ATPase involved in DNA repair
MAE_19010	M						Periplasmic protein TonB, links inner and outer membranes
MAE_19080	0						NULL
MAE_19090	M						Glycosyltransferase
MAE_19100	E						Chorismate synthase
MAE_19120	R						DNA	binding protein, stimulates sugar fermentation
MAE_19140	R						Predicted RNA	binding protein containing a PIN domain
MAE_19150	V	EP					ABC	type multidrug transport system, ATPase component; ABC	type dipeptide/oligopeptide/nickel transport system, ATPase component
MAE_19160	0						NULL
MAE_19220	C						Rieske Fe	S protein
MAE_19230	C						Pyruvate/2	oxoglutarate dehydrogenase complex, dihydrolipoamide dehydrogenase (E3) component, and related enzymes
MAE_19240	M						Mannose	1	phosphate guanylyltransferase
MAE_19250	R	RTKL					Predicted unusual protein kinase; Serine/threonine protein kinase
MAE_19260	0						NULL
MAE_19270	E						Glutamine synthetase
MAE_19290	OU						Periplasmic serine proteases (ClpP class)
MAE_19300	0						NULL
MAE_19310	R						Predicted hydrolases or acyltransferases (alpha/beta hydrolase superfamily)
MAE_19320	I	R					Lysophospholipase; Predicted hydrolases or acyltransferases (alpha/beta hydrolase superfamily)
MAE_19330	O						Zn	dependent protease with chaperone function
MAE_19360	0						NULL
MAE_19370	K						Transcriptional regulator
MAE_19430	G						Type II secretory pathway, pullulanase PulA and related glycosidases; Glycosidases
MAE_19440	S						Uncharacterized conserved protein
MAE_19460	I						(acyl	carrier	protein) S	malonyltransferase
MAE_19470	I						3	hydroxy	3	methylglutaryl CoA synthase
MAE_19480	I						Fatty acid/phospholipid biosynthesis enzyme
MAE_19490	M						D	alanyl	D	alanine carboxypeptidase (penicillin	binding protein 4)
MAE_19530	E						Acetylglutamate semialdehyde dehydrogenase
MAE_19540	0						NULL
MAE_19550	S						Predicted membrane protein
MAE_19600	J						Ribosomal protein L25 (general stress protein Ctc)
MAE_19610	F						Adenylosuccinate synthase
MAE_19630	R						Predicted permeases
MAE_19640	MR						L	alanine	DL	glutamate epimerase and related enzymes of enolase superfamily
MAE_19650	S						Uncharacterized conserved protein
MAE_19670	0						NULL
MAE_19680	O						DnaJ	class molecular chaperone
MAE_19710	S						Uncharacterized low	complexity proteins
MAE_19740	T						Predicted integral membrane sensor domain; FOG: GAF domain; Signal transduction histidine kinase
MAE_19750	T	K					FOG: CheY	like receiver; DNA	binding HTH domain	containing proteins
MAE_19780	S						Uncharacterized low	complexity proteins
MAE_19790	0						NULL
MAE_19850	0						NULL
MAE_19860	G						Ribulose	5	phosphate 4	epimerase and related epimerases and aldolases
MAE_19870	E						Argininosuccinate lyase
MAE_19880	LR						NTP pyrophosphohydrolases including oxidative damage repair enzymes
MAE_19950	L	O					ATPase involved in DNA repair; DnaJ	class molecular chaperone with C	terminal Zn finger domain
MAE_20040	S						Predicted membrane protein
MAE_20050	M						Periplasmic protein TonB, links inner and outer membranes
MAE_20060	O						ATPases of the AAA+ class
MAE_20130	0						NULL
MAE_20140	0						NULL
MAE_20150	0						NULL
MAE_20240	0						NULL
MAE_20250	0						NULL
MAE_20310	O						DnaJ	class molecular chaperone
MAE_20320	RTKL						Serine/threonine protein kinase
MAE_20460	0						NULL
MAE_20470	0						NULL
MAE_20480	R	V					ABC	type transport system involved in multi	copper enzyme maturation, permease component; ABC	type multidrug transport system, permease component
MAE_20490	V	EP	R				ABC	type multidrug transport system, ATPase component; ABC	type dipeptide/oligopeptide/nickel transport system, ATPase component; ATPase components of ABC transporters with duplicated ATPase domains
MAE_20500	H	R					Panthothenate kinase; Predicted kinase
MAE_20520	R						Predicted hydrolases or acyltransferases (alpha/beta hydrolase superfamily)
MAE_20770	V	EP					ABC	type multidrug transport system, ATPase component; ABC	type dipeptide/oligopeptide/nickel transport system, ATPase component
MAE_20780	P						ABC	type metal ion transport system, periplasmic component/surface adhesin
MAE_20800	LK	L					Transcription	repair coupling factor (superfamily II helicase); ERCC4	like helicases
MAE_20810	M						Glycosyltransferase
MAE_20820	R						FOG: TPR repeat
MAE_20830	R						Predicted Zn	dependent peptidases
MAE_20840	R						Predicted Zn	dependent peptidases
MAE_20850	0						NULL
MAE_20980	E						Tryptophan synthase alpha chain
MAE_21000	M						Glycosyltransferases involved in cell wall biogenesis
MAE_21110	EP						ABC	type dipeptide/oligopeptide/nickel transport systems, permease components
MAE_21220	M	I	NT				Membrane	fusion protein; Biotin carboxyl carrier protein; Methyl	accepting chemotaxis protein
MAE_21230	V						ABC	type antimicrobial peptide transport system, permease component
MAE_21260	M						Cell division protein FtsI/penicillin	binding protein 2; Membrane carboxypeptidase (penicillin	binding protein)
MAE_21280	ER						Threonine dehydrogenase and related Zn	dependent dehydrogenases
MAE_21360	0						NULL
MAE_21370	D						Sporulation protein and related proteins
MAE_21380	E	R					Methionine synthase I (cobalamin	dependent), methyltransferase domain; Methionine synthase I, cobalamin	binding domain; Predicted cobalamin binding protein
MAE_21450	0						NULL
MAE_21460	E						Histidinol dehydrogenase
MAE_21500	R						Predicted dehydrogenases and related proteins
MAE_21510	E						Shikimate kinase
MAE_21520	0						NULL
MAE_21530	H	C	KB				Coproporphyrinogen III oxidase and related Fe	S oxidoreductases; Fe	S oxidoreductase; Histone acetyltransferase
MAE_21590	R						Integral membrane protein (PIN domain superfamily); ATPase (PilT family)
MAE_21600	0						NULL
MAE_21610	C	D	J				Heterodisulfide reductase, subunit A and related polyferredoxins; NAD/FAD	utilizing enzyme apparently involved in cell division; NAD(FAD)	utilizing enzyme possibly involved in translation
MAE_21620	0						NULL
MAE_21630	L						Mismatch repair ATPase (MutS family); ATPase involved in DNA repair
MAE_21640	K						DNA	directed RNA polymerase, beta' subunit/160 kD subunit
MAE_21650	E						Glutamate 5	kinase; Aspartokinases
MAE_21660	L						Single	stranded DNA	specific exonuclease
MAE_21670	0						NULL
MAE_21680	0						NULL
MAE_21690	T						FOG: GAF domain; Signal transduction histidine kinase; FOG: CheY	like receiver
MAE_21700	R						Beta	propeller domains of methanol dehydrogenase type
MAE_21710	0						NULL
MAE_21720	E						Transglutaminase	like enzymes, putative cysteine proteases
MAE_21730	0						NULL
MAE_21740	M						UDP	N	acetylglucosamine:LPS N	acetylglucosamine transferase
MAE_21750	0						NULL
MAE_21760	G						Fructosamine	3	kinase
MAE_21770	R						Predicted Zn	dependent peptidases
MAE_21870	R	C					Uncharacterized NAD(FAD)	dependent dehydrogenases; NADH dehydrogenase, FAD	containing subunit
MAE_21900	F						Uracil phosphoribosyltransferase
MAE_21910	0						NULL
MAE_21960	V						ABC	type multidrug transport system, permease component
MAE_21980	0						NULL
MAE_22010	D	P					ATPases involved in chromosome partitioning; Nitrogenase subunit NifH (ATPase); Oxyanion	translocating ATPase
MAE_22020	H						4	hydroxybenzoate polyprenyltransferase and related prenyltransferases
MAE_22030	R						Integral membrane protein, interacts with FtsH
MAE_22040	0						NULL
MAE_22050	R						Predicted metalloprotease
MAE_22090	S						Predicted integral membrane protein
MAE_22130	0						NULL
MAE_22150	O	T					Predicted ATP	dependent serine protease; RecA	superfamily ATPases implicated in signal transduction; Predicted ATP	dependent protease
MAE_22160	T	K					FOG: CheY	like receiver; DNA	binding winged	HTH domains
MAE_22170	E						Glycine/D	amino acid oxidases (deaminating)
MAE_22530	0						NULL
MAE_22570	Q						Cytochrome P450
MAE_22590	S						Uncharacterized conserved protein
MAE_22610	ER	R					NADPH	dependent glutamate synthase beta chain and related oxidoreductases; Uncharacterized NAD(FAD)	dependent dehydrogenases
MAE_22730	0						NULL
MAE_22770	0						NULL
MAE_22790	0						NULL
MAE_22800	RTKL	T	R				Serine/threonine protein kinase; Mn2+	dependent serine/threonine protein kinase; Predicted ATPase; FOG: PAS/PAC domain
MAE_22820	OC	O					Thiol	disulfide isomerase and thioredoxins; Highly conserved protein containing a thioredoxin domain
MAE_22830	0						NULL
MAE_22880	J						N	formylmethionyl	tRNA deformylase
MAE_22890	L						ATPase involved in DNA replication initiation
MAE_22910	O						Polyprenyltransferase (cytochrome oxidase assembly factor)
MAE_22920	O						Uncharacterized protein required for cytochrome oxidase assembly
MAE_22930	C						Heme/copper	type cytochrome/quinol oxidases, subunit 2
MAE_22940	C						Heme/copper	type cytochrome/quinol oxidases, subunit 1
MAE_22950	C						Heme/copper	type cytochrome/quinol oxidase, subunit 3
MAE_23050	L	S	J				ATPase involved in DNA repair; Uncharacterized archaeal coiled	coil protein; Pseudouridylate synthases, 23S RNA	specific
MAE_23060	E						Selenocysteine lyase; Cysteine sulfinate desulfinase/cysteine desulfurase and related enzymes
MAE_23070	O						ABC	type transport system involved in Fe	S cluster assembly, permease component
MAE_23080	V	EP					ABC	type multidrug transport system, ATPase component; ABC	type dipeptide/oligopeptide/nickel transport system, ATPase component
MAE_23090	O						ABC	type transport system involved in Fe	S cluster assembly, permease component
MAE_23100	K						Predicted transcriptional regulators; Predicted transcriptional regulator
MAE_23130	R						Predicted permease; Predicted metal	dependent membrane protease
MAE_23150	F						Phosphoribosylamine	glycine ligase
MAE_23180	M						UDP	N	acetylmuramyl pentapeptide synthase; UDP	N	acetylmuramyl tripeptide synthase; UDP	N	acetylmuramate	alanine ligase
MAE_23190	0						NULL
MAE_23210	S						Predicted membrane protein
MAE_23220	KL	L					DNA or RNA helicases of superfamily II; Superfamily II DNA/RNA helicases, SNF2 family; ERCC4	like helicases
MAE_23230	NT						Methyl	accepting chemotaxis protein
MAE_23240	S						Uncharacterized protein conserved in bacteria
MAE_23250	E						Lactoylglutathione lyase and related lyases
MAE_23280	0						NULL
MAE_23300	0						NULL
MAE_23310	E	P					ABC	type spermidine/putrescine transport system, permease component I; ABC	type phosphate transport system, permease component; ABC	type proline/glycine betaine transport systems, permease component; ABC	type molybdate transport system, permease component
MAE_23320	R						Predicted Zn	dependent hydrolases of the beta	lactamase fold
MAE_23340	S						Uncharacterized low	complexity proteins
MAE_23350	K						Transcriptional regulator
MAE_23360	M						Cell wall	associated hydrolases (invasion	associated proteins)
MAE_23370	V	U					Cation/multidrug efflux pump; Preprotein translocase subunit SecD; Preprotein translocase subunit SecF
MAE_23480	L	V	NT				Mismatch repair ATPase (MutS family); ABC	type multidrug transport system, ATPase component; Methyl	accepting chemotaxis protein
MAE_23490	0						NULL
MAE_23500	T						Signal transduction histidine kinase
MAE_23520	T	K					FOG: CheY	like receiver; DNA	binding winged	HTH domains
MAE_23530	0						NULL
MAE_23570	P	MG					Kef	type K+ transport systems, predicted NAD	binding component; Nucleoside	diphosphate	sugar epimerases; Predicted nucleoside	diphosphate	sugar epimerases
MAE_23580	0						NULL
MAE_23600	FE						Phosphoribosylpyrophosphate synthetase
MAE_23650	U						Signal peptidase I
MAE_23700	P						Multisubunit Na+/H+ antiporter, MnhB subunit
MAE_23710	P						Predicted subunit of the Multisubunit Na+/H+ antiporter
MAE_23720	P						Multisubunit Na+/H+ antiporter, MnhG subunit
MAE_23730	0						NULL
MAE_23740	0						NULL
MAE_23750	CP						NADH:ubiquinone oxidoreductase subunit 5 (chain L)/Multisubunit Na+/H+ antiporter, MnhA subunit; Formate hydrogenlyase subunit 3/Multisubunit Na+/H+ antiporter, MnhD subunit
MAE_23760	P						Multisubunit Na+/H+ antiporter, MnhC subunit
MAE_23860	G						Fructose	1.6	bisphosphatase
MAE_23870	0						NULL
MAE_23880	K	J					Exoribonuclease R; Ribosomal protein S1
MAE_23890	M						Periplasmic protein TonB, links inner and outer membranes
MAE_23900	0						NULL
MAE_23930	0						NULL
MAE_23940	I	L					Phosphatidylserine/phosphatidylglycerophosphate/cardiolipin synthases and related enzymes; DNA uptake protein and related DNA	binding proteins
MAE_23950	R	D					Predicted GTPases (dynamin	related); Chromosome segregation ATPases
MAE_23970	S						Uncharacterized conserved protein
MAE_23990	S						Uncharacterized protein conserved in cyanobacteria
MAE_24000	R	GEPR					Predicted permeases; Permeases of the major facilitator superfamily
MAE_24030	M						Lipid A core	O	antigen ligase and related enzymes
MAE_24040	GEPR						Permeases of the major facilitator superfamily
MAE_24050	R	H					Uncharacterized NAD(FAD)	dependent dehydrogenases; Predicted NAD/FAD	dependent oxidoreductase; Protoporphyrinogen oxidase
MAE_24060	0						NULL
MAE_24070	R	V	EP				ABC	type uncharacterized transport system, permease and ATPase components; ABC	type multidrug transport system, ATPase and permease components; ATPase components of ABC transporters with duplicated ATPase domains; ABC	type multidrug transport system, ATPase component; ABC	type dipeptide/oligopeptide/nickel transport system, ATPase component
MAE_24090	0						NULL
MAE_24100	HJ						Glutathione synthase/Ribosomal protein S6 modification enzyme (glutaminyl transferase)
MAE_24140	D						Bacterial cell division membrane protein
MAE_24150	R	D					Predicted metal	sulfur cluster biosynthetic enzyme; ATPases involved in chromosome partitioning
MAE_24160	R						Uncharacterized Fe	S protein
MAE_24170	M						Glycosyltransferase
MAE_24200	C						Fe	S oxidoreductase
MAE_24210	E						ABC	type branched	chain amino acid transport systems, periplasmic component
MAE_24220	M						Teichoic acid biosynthesis proteins
MAE_24230	E	OK					Putative periplasmic protein kinase ArgK and related GTPases of G3E family; Ni2+	binding GTPase involved in regulation of expression and maturation of urease and hydrogenase
MAE_24240	D						Nucleotide	binding protein implicated in inhibition of septum formation
MAE_24260	0						NULL
MAE_24270	R						FOG: TPR repeat
MAE_24280	0						NULL
MAE_24310	J						Tyrosyl	tRNA synthetase; Tryptophanyl	tRNA synthetase
MAE_24320	O						Dolichyl	phosphate	mannose		protein O	mannosyl transferase
MAE_24330	0						NULL
MAE_24340	0						NULL
MAE_24350	S						Uncharacterized conserved protein, contains S4	like domain
MAE_24360	0						NULL
MAE_24390	M	I					Membrane	fusion protein; Biotin carboxyl carrier protein
MAE_24400	0						NULL
MAE_24410	E						Acetylglutamate kinase
MAE_24420	R						Metal	dependent amidase/aminoacylase/carboxypeptidase
MAE_24450	0						NULL
MAE_24460	0						NULL
MAE_24480	0						NULL
MAE_24490	H						3.4	dihydroxy	2	butanone 4	phosphate synthase; GTP cyclohydrolase II
MAE_24510	M						D	alanine	D	alanine ligase and related ATP	grasp enzymes
MAE_24590	0						NULL
MAE_24600	U	E					Periplasmic component of the Tol biopolymer transport system; Dipeptidyl aminopeptidases/acylaminoacyl	peptidases
MAE_24610	C	HC					Heterodisulfide reductase, subunit A and related polyferredoxins; 2	polyprenyl	6	methoxyphenol hydroxylase and related FAD	dependent oxidoreductases
MAE_24880	QR						SAM	dependent methyltransferases
MAE_24900	M						FOG: LysM repeat; Membrane proteins related to metalloendopeptidases
MAE_24990	R						GTPases; Predicted GTPase; GTPase
MAE_25010	E	M					Aspartate/tyrosine/aromatic aminotransferase; Predicted pyridoxal phosphate	dependent enzyme apparently involved in regulation of cell wall biogenesis
MAE_25020	R	E					ABC	type uncharacterized transport system, permease component; ABC	type amino acid transport system, permease component
MAE_25030	G						Glyceraldehyde	3	phosphate dehydrogenase/erythrose	4	phosphate dehydrogenase
MAE_25040	M						UDP	N	acetylmuramate	alanine ligase; UDP	N	acetylmuramyl pentapeptide synthase
MAE_25060	C	M					FAD/FMN	containing dehydrogenases; UDP	N	acetylmuramate dehydrogenase
MAE_25130	E						ABC	type oligopeptide transport system, periplasmic component; ABC	type dipeptide transport system, periplasmic component
MAE_25140	EP						ABC	type dipeptide/oligopeptide/nickel transport systems, permease components
MAE_25150	E						Lactoylglutathione lyase and related lyases
MAE_25160	O						Cytochrome c biogenesis protein
MAE_25170	O						ResB protein required for cytochrome c biosynthesis
MAE_25180	L						Formamidopyrimidine	DNA glycosylase
MAE_25190	R						FOG: TPR repeat
MAE_25210	0						NULL
MAE_25220	0						NULL
MAE_25230	S						Predicted integral membrane protein
MAE_25240	0						NULL
MAE_25250	0						NULL
MAE_25260	R						FOG: WD40 repeat
MAE_25270	NT						Methyl	accepting chemotaxis protein
MAE_25290	L						DNA polymerase III, delta subunit; DNA polymerase III, gamma/tau subunits; ATPase involved in DNA replication
MAE_25310	T						FOG: FHA domain
MAE_25320	P						Mg2+ and Co2+ transporters
MAE_25330	H						Pyridoxal phosphate biosynthesis protein
MAE_25340	C						NAD	dependent aldehyde dehydrogenases
MAE_25360	0						NULL
MAE_25370	0						NULL
MAE_25380	I						Undecaprenyl pyrophosphate synthase
MAE_25390	S						Uncharacterized conserved protein
MAE_25400	E						Diaminopimelate decarboxylase
MAE_25410	0						NULL
MAE_25420	MG	R					Nucleoside	diphosphate	sugar epimerases; Predicted nucleoside	diphosphate sugar epimerase
MAE_25430	0						NULL
MAE_25450	S						Uncharacterized conserved protein
MAE_25460	0						NULL
MAE_25470	M						UDP	glucose pyrophosphorylase
MAE_25600	J						Alanyl	tRNA synthetase
MAE_25660	S						Uncharacterized protein conserved in bacteria
MAE_25670	M	G					4	amino	4	deoxy	L	arabinose transferase and related glycosyltransferases of PMT family; ABC	type sugar transport system, permease component
MAE_25680	L						Replicative DNA helicase; Intein/homing endonuclease
MAE_25690	H						Precorrin	3B methylase; Uroporphyrinogen	III methylase
MAE_25700	T						Tryptophan	rich sensory protein (mitochondrial benzodiazepine receptor homolog)
MAE_25710	J						Translation initiation factor 1 (eIF	1/SUI1) and related proteins
MAE_25720	R	L					Uncharacterized protein related to deoxyribodipyrimidine photolyase; Deoxyribodipyrimidine photolyase
MAE_25730	0						NULL
MAE_25740	0						NULL
MAE_25770	C						Alcohol dehydrogenase, class IV
MAE_25780	0						NULL
MAE_25790	R	O					Predicted Fe	S oxidoreductases; Organic radical activating enzymes
MAE_25800	0						NULL
MAE_25810	0						NULL
MAE_25820	R						Predicted PP	loop superfamily ATPase
MAE_25830	S	GEPR					Predicted membrane protein; Permeases of the major facilitator superfamily
MAE_25850	E						ABC	type branched	chain amino acid transport system, permease component
MAE_25950	O	L					ATPases with chaperone activity, ATP	binding subunit; ATPases of the AAA+ class; ATPase involved in DNA replication; ATP	dependent protease Clp, ATPase subunit
MAE_25960	GEPR						Permeases of the major facilitator superfamily
MAE_25970	M						Apolipoprotein N	acyltransferase
MAE_25980	T						FOG: GAF domain
MAE_25990	0						NULL
MAE_26010	S						Uncharacterized protein with SCP/PR1 domains
MAE_26030	L	J					DNA polymerase I	3'	5' exonuclease and polymerase domains; Ribonuclease D
MAE_26040	0						NULL
MAE_26050	T	M					Anti	anti	sigma regulatory factor (antagonist of anti	sigma factor); Sugar transferases involved in lipopolysaccharide synthesis
MAE_26060	R	T					Predicted unusual protein kinase; Anti	sigma regulatory factor (Ser/Thr protein kinase)
MAE_26080	RTKL						Serine/threonine protein kinase
MAE_26090	L						DNA repair exonuclease
MAE_26110	0						NULL
MAE_26120	E						3	dehydroquinate synthetase
MAE_26130	R	E	C				Uncharacterized NAD(FAD)	dependent dehydrogenases; Glycine/D	amino acid oxidases (deaminating); Dehydrogenases (flavoproteins)
MAE_26330	0						NULL
MAE_26360	R						Predicted permease
MAE_26390	0						NULL
MAE_26400	M						Periplasmic protease
MAE_26410	M						Cell division septal protein
MAE_26420	D						Cell division GTPase
MAE_26430	H						Hydroxymethylpyrimidine/phosphomethylpyrimidine kinase
MAE_26590	S						Uncharacterized conserved protein
MAE_26600	0						NULL
MAE_26610	0						NULL
MAE_26620	0						NULL
MAE_26640	EH	H					Thiamine pyrophosphate	requiring enzymes [acetolactate synthase, pyruvate dehydrogenase (cytochrome), glyoxylate carboligase, phosphonopyruvate decarboxylase]; 2	succinyl	6	hydroxy	2.4	cyclohexadiene	1	carboxylate synthase
MAE_26650	R						Predicted metal	dependent protease of the PAD1/JAB1 superfamily
MAE_26660	H						Cobalamin biosynthesis protein CbiG
MAE_26670	0						NULL
MAE_26730	0						NULL
MAE_26770	QR						SAM	dependent methyltransferases
MAE_26790	0						NULL
MAE_26800	O						ATPases of the AAA+ class
MAE_26810	0						NULL
MAE_26840	V	EP					ABC	type multidrug transport system, ATPase component; ABC	type dipeptide/oligopeptide/nickel transport system, ATPase component
MAE_26850	ET	E					ABC	type amino acid transport/signal transduction systems, periplasmic component/domain; ABC	type amino acid transport system, permease component
MAE_27050	M						Glucosamine 6	phosphate synthetase, contains amidotransferase and phosphosugar isomerase domains
MAE_27090	0						NULL
MAE_27160	G						Glucokinase
MAE_27170	0						NULL
MAE_27270	J						Ribosomal protein S21
MAE_27290	CP						NADH:ubiquinone oxidoreductase subunit 5 (chain L)/Multisubunit Na+/H+ antiporter, MnhA subunit
MAE_27310	ER	R					Histidinol phosphatase and related hydrolases of the PHP family; Predicted metal	dependent phosphoesterases (PHP family)
MAE_27380	0						NULL
MAE_27440	J						tRNA	(guanine	N1)	methyltransferase
MAE_27450	H						Predicted glutamine amidotransferase involved in pyridoxine biosynthesis
MAE_27460	I	M	H				Biotin carboxylase; D	alanine	D	alanine ligase and related ATP	grasp enzymes; Folylpolyglutamate synthase; UDP	N	acetylmuramyl tripeptide synthase
MAE_27510	G						Sugar kinases, ribokinase family
MAE_27520	0						NULL
MAE_27570	P						Putative heme iron utilization protein
MAE_27590	0						NULL
MAE_27930	V	EP					ABC	type multidrug transport system, ATPase component; ABC	type dipeptide/oligopeptide/nickel transport system, ATPase component
MAE_27940	V						ABC	type multidrug transport system, permease component
MAE_27950	C						FOG: HEAT repeat
MAE_27960	0						NULL
MAE_27970	C						FOG: HEAT repeat
MAE_27980	G						Pyruvate kinase; Phosphoenolpyruvate synthase/pyruvate phosphate dikinase
MAE_27990	0						NULL
MAE_28010	0						NULL
MAE_28020	U						Periplasmic component of the Tol biopolymer transport system
MAE_28030	U						Periplasmic component of the Tol biopolymer transport system
MAE_28040	R						Predicted esterase of the alpha	beta hydrolase superfamily
MAE_28050	M	MJ					Mannose	1	phosphate guanylyltransferase; Nucleoside	diphosphate	sugar pyrophosphorylase involved in lipopolysaccharide biosynthesis/translation initiation factor 2B, gamma/epsilon subunits (eIF	2Bgamma/eIF	2Bepsilon)
MAE_28060	Q	R					RTX toxins and related Ca2+	binding proteins; Predicted GTPase
MAE_28070	J						tRNA	dihydrouridine synthase
MAE_28080	0						NULL
MAE_28090	PR						Ferredoxin subunits of nitrite reductase and ring	hydroxylating dioxygenases
MAE_28100	0						NULL
MAE_28110	T						FOG: CheY	like receiver
MAE_28120	0						NULL
MAE_28130	EQ						N	methylhydantoinase B/acetone carboxylase, alpha subunit
MAE_28140	O						Metal	dependent proteases with possible chaperone activity
MAE_28150	J						Pseudouridine synthase
MAE_28160	0						NULL
MAE_28170	E						Histidinol	phosphate/aromatic aminotransferase and cobyric acid decarboxylase
MAE_28180	I						Enzyme involved in the deoxyxylulose pathway of isoprenoid biosynthesis
MAE_28190	R						Predicted hydrolases or acyltransferases (alpha/beta hydrolase superfamily)
MAE_28220	L						ATPase involved in DNA repair
MAE_28240	TK						Response regulator containing a CheY	like receiver domain and an HTH DNA	binding domain
MAE_28250	P						Fe2+/Zn2+ uptake regulation proteins
MAE_28280	0						NULL
MAE_28290	T	TK					FOG: CheY	like receiver; Response regulators consisting of a CheY	like receiver domain and a winged	helix DNA	binding domain
MAE_28300	L	EP					Recombinational DNA repair ATPase (RecF pathway); ATPase involved in DNA repair; ABC	type dipeptide/oligopeptide/nickel transport system, ATPase component
MAE_28320	0						NULL
MAE_28330	E						Glycine/D	amino acid oxidases (deaminating)
MAE_28340	0						NULL
MAE_28350	J						Cysteinyl	tRNA synthetase; Methionyl	tRNA synthetase
MAE_28360	P	E	M				ABC	type phosphate transport system, permease component; ABC	type proline/glycine betaine transport systems, permease component; Periplasmic glycine betaine/choline	binding (lipo)protein of an ABC	type transport system (osmoprotectant binding protein)
MAE_28370	S						Uncharacterized conserved protein
MAE_28380	F						Orotidine	5'	phosphate decarboxylase; Orotate phosphoribosyltransferase
MAE_28390	0						NULL
MAE_28400	J						rRNA methylases
MAE_28410	S						Uncharacterized protein conserved in bacteria
MAE_28420	T						Anti	anti	sigma regulatory factor (antagonist of anti	sigma factor)
MAE_28430	EF	F					Carbamoylphosphate synthase small subunit; GMP synthase	Glutamine amidotransferase domain
MAE_28440	K						Predicted transcriptional regulators; DNA	directed RNA polymerase, sigma subunit (sigma70/sigma32)
MAE_28460	S						Uncharacterized low	complexity proteins
MAE_28470	0						NULL
MAE_28500	RTKL	T	S				Serine/threonine protein kinase; Mn2+	dependent serine/threonine protein kinase; Predicted membrane protein/domain
MAE_28510	R	P					Predicted sulfurtransferase; Rhodanese	related sulfurtransferase
MAE_28520	L						Recombinational DNA repair protein (RecF pathway)
MAE_28530	GEPR						Permeases of the major facilitator superfamily
MAE_28580	Q						RTX toxins and related Ca2+	binding proteins
MAE_28670	EG						Dihydroxyacid dehydratase/phosphogluconate dehydratase
MAE_28680	R						FOG: TPR repeat
MAE_28690	P						Bacterioferritin (cytochrome b1)
MAE_28720	0						NULL
MAE_28730	E						ABC	type branched	chain amino acid transport systems, periplasmic component
MAE_28740	0						NULL
MAE_28770	L						Site	specific DNA methylase
MAE_28930	S	CP	OC				Predicted membrane protein; Formate hydrogenlyase subunit 3/Multisubunit Na+/H+ antiporter, MnhD subunit; Thiol	disulfide isomerase and thioredoxins
MAE_28940	R						Predicted TIM	barrel enzyme
MAE_28950	J	C					2	methylthioadenine synthetase; Fe	S oxidoreductase
MAE_28960	R	L	LKJ				Lhr	like helicases; ERCC4	like helicases; Superfamily II DNA and RNA helicases
MAE_29110	E	C					Glutamate synthase domain 1; Glutamate synthase domain 2; Glutamate synthase domain 3; Formylmethanofuran dehydrogenase subunit C
MAE_29120	C						Succinyl	CoA synthetase, alpha subunit; Acyl	CoA synthetase (NDP forming)
MAE_29670	0						NULL
MAE_29860	C						Succinyl	CoA synthetase, beta subunit
MAE_29890	0						NULL
MAE_29900	M						UDP	glucose 4	epimerase
MAE_29910	M	MG					UDP	glucose 4	epimerase; Nucleoside	diphosphate	sugar epimerases
MAE_29920	R						Uncharacterized enzyme involved in biosynthesis of extracellular polysaccharides
MAE_29930	D						ATPases involved in chromosome partitioning
MAE_29940	R						Predicted phosphohydrolases
MAE_30010	H	E					Glutamyl	tRNA reductase; Shikimate 5	dehydrogenase
MAE_30020	G						Fructose	1.6	bisphosphatase/sedoheptulose 1,7	bisphosphatase and related proteins
MAE_30030	E						Lactoylglutathione lyase and related lyases
MAE_30040	0						NULL
MAE_30050	MJ	R	E				Nucleoside	diphosphate	sugar pyrophosphorylase involved in lipopolysaccharide biosynthesis/translation initiation factor 2B, gamma/epsilon subunits (eIF	2Bgamma/eIF	2Bepsilon); Carbonic anhydrases/acetyltransferases, isoleucine patch superfamily; Serine acetyltransferase
MAE_30070	C						FAD/FMN	containing dehydrogenases
MAE_30090	F	E					Adenylosuccinate lyase; Argininosuccinate lyase
MAE_30180	J						Translation initiation factor 3 (IF	3)
MAE_30190	R						Predicted phosphatase
MAE_30210	0						NULL
MAE_30230	0						NULL
MAE_30240	H						Cobalamin	5	phosphate synthase
MAE_30430	E						Threonine synthase; Cysteine synthase; Threonine dehydratase
MAE_30440	QR	M					SAM	dependent methyltransferases; Predicted S	adenosylmethionine	dependent methyltransferase involved in cell envelope biogenesis
MAE_30470	E						Aspartate/tyrosine/aromatic aminotransferase; Histidinol	phosphate/aromatic aminotransferase and cobyric acid decarboxylase
MAE_30510	O						Trypsin	like serine proteases, typically periplasmic, contain C	terminal PDZ domain
MAE_30540	J						Ribosome recycling factor
MAE_30550	E						Aspartokinases
MAE_30560	0						NULL
MAE_30570	E						3	dehydroquinate dehydratase II
MAE_30600	RTKL	R					Serine/threonine protein kinase; FOG: TPR repeat
MAE_31110	0						NULL
MAE_31130	E	C					Prephenate dehydrogenase; Glycerol	3	phosphate dehydrogenase
MAE_31160	V						ABC	type antimicrobial peptide transport system, permease component
MAE_31170	M	L	S	NT			Membrane	fusion protein; ATPase involved in DNA repair; Uncharacterized protein conserved in bacteria; Methyl	accepting chemotaxis protein
MAE_31180	R						FOG: TPR repeat
MAE_31240	M						Glycosyltransferases involved in cell wall biogenesis
MAE_31260	R	C					Uncharacterized NAD(FAD)	dependent dehydrogenases; Dehydrogenases (flavoproteins)
MAE_31270	0						NULL
MAE_31280	P	E					Copper chaperone; Cation transport ATPase; Phosphoserine phosphatase
MAE_31290	H						Uroporphyrinogen	III decarboxylase
MAE_31300	MG	M					Nucleoside	diphosphate	sugar epimerases; GDP	D	mannose dehydratase
MAE_31310	V	R	EP				ABC	type multidrug transport system, ATPase and permease components; ATPase components of ABC transporters with duplicated ATPase domains; ABC	type multidrug transport system, ATPase component; ABC	type dipeptide/oligopeptide/nickel transport system, ATPase component
MAE_31330	P						Adenylylsulfate kinase and related kinases
MAE_31350	R	M					FOG: TPR repeat; Soluble lytic murein transglycosylase and related regulatory proteins (some contain LysM/invasin domains)
MAE_31360	P						ABC	type cobalt transport system, permease component CbiQ and related transporters
MAE_31370	H						Dephospho	CoA kinase
MAE_31380	F						Phosphoribosylaminoimidazolesuccinocarboxamide (SAICAR) synthase
MAE_31400	0						NULL
MAE_31440	P						ABC	type metal ion transport system, periplasmic component/surface adhesin
MAE_31460	R	P					Putative GTPases (G3E family); ABC	type metal ion transport system, periplasmic component/surface adhesin
MAE_31480	E	C					Aminopeptidase N; FOG: HEAT repeat
MAE_31520	G	P					ABC	type sugar transport systems, permease components; ABC	type phosphate transport system, permease component
MAE_31530	P	G					ABC	type phosphate transport system, permease component; ABC	type sugar transport systems, permease components
MAE_31540	0						NULL
MAE_31550	P						ABC	type sulfate transport system, periplasmic component
MAE_31560	0						NULL
MAE_31570	K						dsRNA	specific ribonuclease
MAE_31580	0						NULL
MAE_31590	J						Threonyl	tRNA synthetase
MAE_31720	T	TK					Signal transduction histidine kinase; FOG: CheY	like receiver; Response regulators consisting of a CheY	like receiver domain and a winged	helix DNA	binding domain
MAE_31730	0						NULL
MAE_31740	OC						Thiol	disulfide isomerase and thioredoxins
MAE_31750	T						RecA	superfamily ATPases implicated in signal transduction
MAE_31760	S						Predicted integral membrane protein
MAE_31770	0						NULL
MAE_31800	0						NULL
MAE_31810	0						NULL
MAE_31820	S						Uncharacterized protein conserved in bacteria
MAE_31830	0						NULL
MAE_31840	D	L	NT				Chromosome segregation ATPases; ATPase involved in DNA repair; Methyl	accepting chemotaxis protein; Predicted ATPase involved in cell division
MAE_31850	0						NULL
MAE_31860	0						NULL
MAE_31870	0						NULL
MAE_31880	0						NULL
MAE_31900	J						Arginyl	tRNA synthetase; Methionyl	tRNA synthetase
MAE_31930	I						2C	methyl	D	erythritol 2,4	cyclodiphosphate synthase
MAE_31960	U						Preprotein translocase subunit SecA (ATPase, RNA helicase)
MAE_31990	R						Predicted helicase
MAE_32000	J						Ribosomal protein L28
MAE_32010	GEPR						Permeases of the major facilitator superfamily
MAE_32020	E						ABC	type amino acid transport system, permease component
MAE_32030	0						NULL
MAE_32040	0						NULL
MAE_32050	R	S					GTPase; Uncharacterized protein/domain associated with GTPases
MAE_32070	F						Cytidine deaminase
MAE_32100	E						Glycine/D	amino acid oxidases (deaminating)
MAE_32110	0						NULL
MAE_32120	J						Phenylalanyl	tRNA synthetase alpha subunit
MAE_32170	R						RNA	binding proteins (RRM domain)
MAE_32190	R	J					Exopolyphosphatase	related proteins; FOG: CBS domain; tRNA nucleotidyltransferase/poly(A) polymerase
MAE_32210	0						NULL
MAE_32220	H						Riboflavin synthase beta	chain
MAE_32240	T						Signal transduction histidine kinase
MAE_32250	0						NULL
MAE_32260	E	C					Gamma	glutamyl phosphate reductase; NAD	dependent aldehyde dehydrogenases
MAE_32280	Q	G					ABC	type transport system involved in resistance to organic solvents, permease component; Phosphotransferase system, fructose	specific IIC component
MAE_32310	CP						NADH:ubiquinone oxidoreductase subunit 5 (chain L)/Multisubunit Na+/H+ antiporter, MnhA subunit
MAE_32340	O						Predicted Zn	dependent protease
MAE_32350	U						Preprotein translocase subunit SecG
MAE_32370	G						Phosphoglyceromutase; Predicted phosphoglycerate mutase, AP superfamily
MAE_32380	P						ABC	type phosphate transport system, periplasmic component
MAE_32430	J						Ribosomal protein S4 and related proteins
MAE_32440	S						Uncharacterized conserved protein
MAE_32460	C	R					Predicted oxidoreductases (related to aryl	alcohol dehydrogenases); Aldo/keto reductases, related to diketogulonate reductase; Pyruvate:ferredoxin oxidoreductase and related 2	oxoacid:ferredoxin oxidoreductases, gamma subunit
MAE_32470	G						Fructose/tagatose bisphosphate aldolase
MAE_32480	M						Periplasmic protease
MAE_32490	E						ABC	type branched	chain amino acid transport systems, periplasmic component
MAE_32610	V						Type II restriction enzyme, methylase subunits
MAE_32640	0						NULL
MAE_32660	H	P					Dinucleotide	utilizing enzymes involved in molybdopterin and thiamine biosynthesis family 2; Rhodanese	related sulfurtransferase
MAE_32690	C	KR					Acyl	CoA synthetase (NDP forming); Histone acetyltransferase HPA2 and related acetyltransferases
MAE_32940	M	S	D				Uncharacterized protein involved in exopolysaccharide biosynthesis; Uncharacterized protein conserved in bacteria; ATPases involved in chromosome partitioning
MAE_32950	L						Deoxyribodipyrimidine photolyase
MAE_32960	H						Quinolinate synthase
MAE_32980	0						NULL
MAE_32990	0						NULL
MAE_33010	0						NULL
MAE_33030	0						NULL
MAE_33070	C						Rubredoxin
MAE_33430	M	R					Glycosyltransferases involved in cell wall biogenesis; FOG: TPR repeat
MAE_33440	R	NT					FOG: TPR repeat; Methyl	accepting chemotaxis protein
MAE_33450	NT						Chemotaxis signal transduction protein
MAE_33500	L	T					ATPase involved in DNA repair; Signal transduction histidine kinase
MAE_33530	0						NULL
MAE_33550	I						Phytoene/squalene synthetase
MAE_33560	C						Cytochrome b subunit of the bc complex
MAE_33570	C						Cytochrome b subunit of the bc complex
MAE_33590	S						Uncharacterized conserved protein
MAE_33600	S						Uncharacterized protein conserved in bacteria
MAE_33610	E						Transglutaminase	like enzymes, putative cysteine proteases
MAE_33680	0						NULL
MAE_33690	R						Predicted Zn	dependent proteases and their inactivated homologs
MAE_33700	GEPR	P					Permeases of the major facilitator superfamily; Ammonia permease
MAE_33710	R						Predicted Zn	dependent proteases and their inactivated homologs
MAE_33720	0						NULL
MAE_33870	O						Zn	dependent protease with chaperone function
MAE_33880	R						Predicted permeases
MAE_33890	O						Predicted proteasome	type protease
MAE_33900	IQR						Dehydrogenases with different specificities (related to short	chain alcohol dehydrogenases)
MAE_33910	I						1	acyl	sn	glycerol	3	phosphate acyltransferase
MAE_33960	QR						SAM	dependent methyltransferases
MAE_33970	EP	L	E	V			ABC	type dipeptide/oligopeptide/nickel transport system, ATPase component; Excinuclease ATPase subunit; ABC	type oligopeptide transport system, ATPase component; ABC	type multidrug transport system, ATPase component; ABC	type antimicrobial peptide transport system, ATPase component
MAE_33980	E						Serine acetyltransferase
MAE_33990	O						Inactive homolog of metal	dependent proteases, putative molecular chaperone; Metal	dependent proteases with possible chaperone activity
MAE_34000	G						Galactose mutarotase and related enzymes
MAE_34010	I						Dolichol kinase
MAE_34020	S						Uncharacterized conserved protein
MAE_34030	0						NULL
MAE_34460	H						Protoheme ferro	lyase (ferrochelatase)
MAE_34620	I						Fatty acid desaturase
MAE_34860	S						Uncharacterized conserved protein
MAE_34870	G						Phosphoketolase
MAE_34890	G						Glyceraldehyde	3	phosphate dehydrogenase/erythrose	4	phosphate dehydrogenase
MAE_34900	0						NULL
MAE_34910	E						Glycine cleavage system T protein (aminomethyltransferase)
MAE_34920	R	F	H				Predicted amidohydrolase; GMP synthase, PP	ATPase domain/subunit; NAD synthase
MAE_34930	F	R					ADP	ribose pyrophosphatase; Uncharacterized conserved protein
MAE_34940	H						Nicotinic acid mononucleotide adenylyltransferase
MAE_34970	0						NULL
MAE_35020	E	S					Isopropylmalate/homocitrate/citramalate synthases; Uncharacterized low	complexity proteins
MAE_35050	P						Kef	type K+ transport systems, predicted NAD	binding component; K+ transport systems, NAD	binding component
MAE_35060	0						NULL
MAE_35070	G						Type II secretory pathway, pullulanase PulA and related glycosidases; 1,4	alpha	glucan branching enzyme; Glycosidases
MAE_35080	0						NULL
MAE_35090	G						Enolase
MAE_35130	0						NULL
MAE_35150	K						Predicted transcriptional regulator
MAE_35160	S						Uncharacterized conserved protein
MAE_35170	H						Cobalamin biosynthesis protein CobD/CbiB
MAE_35240	I						1	acyl	sn	glycerol	3	phosphate acyltransferase
MAE_35390	E						Aspartate/tyrosine/aromatic aminotransferase; Histidinol	phosphate/aromatic aminotransferase and cobyric acid decarboxylase
MAE_35510	R	J					EMAP domain; Phenylalanyl	tRNA synthetase beta subunit
MAE_35540	0						NULL
MAE_35550	EP						ABC	type dipeptide/oligopeptide/nickel transport system, ATPase component
MAE_35560	Q	NT					ABC	type transport system involved in resistance to organic solvents, periplasmic component; Methyl	accepting chemotaxis protein
MAE_35610	0						NULL
MAE_35620	0						NULL
MAE_35630	R						FOG: WD40 repeat
MAE_35640	0						NULL
MAE_35650	H						1.4	dihydroxy	2	naphthoate octaprenyltransferase
MAE_35660	R						Predicted ATPase
MAE_35680	R	J	QR				Predicted RNA	binding protein, contains TRAM domain; SAM	dependent methyltransferases related to tRNA (uracil	5	)	methyltransferase; SAM	dependent methyltransferases
MAE_35690	0						NULL
MAE_35700	0						NULL
MAE_35710	L						ATPase involved in DNA repair
MAE_35720	0						NULL
MAE_35740	0						NULL
MAE_35750	GER						Permeases of the drug/metabolite transporter (DMT) superfamily
MAE_35760	0						NULL
MAE_35770	0						NULL
MAE_35780	0						NULL
MAE_35820	GEPR						Permeases of the major facilitator superfamily
MAE_35830	O						Peroxiredoxin
MAE_36010	GEPR						Permeases of the major facilitator superfamily
MAE_36020	E						Phosphoribosylanthranilate isomerase
MAE_36030	H						GTP cyclohydrolase I
MAE_36040	IQR						Dehydrogenases with different specificities (related to short	chain alcohol dehydrogenases)
MAE_36050	NT						Methyl	accepting chemotaxis protein
MAE_36060	0						NULL
MAE_36080	T	NT					Signal transduction histidine kinase; Methyl	accepting chemotaxis protein; FOG: PAS/PAC domain
MAE_36090	0						NULL
MAE_36100	0						NULL
MAE_36110	M						Glycosyltransferase
MAE_36120	0						NULL
MAE_36130	V	U					Cation/multidrug efflux pump; Preprotein translocase subunit SecD
MAE_36160	P						NhaP	type Na+/H+ and K+/H+ antiporters
MAE_36170	V	EP					ABC	type multidrug transport system, ATPase component; ABC	type dipeptide/oligopeptide/nickel transport system, ATPase component
MAE_36250	G						Glucose/sorbosone dehydrogenases
MAE_36300	ET						ABC	type amino acid transport/signal transduction systems, periplasmic component/domain
MAE_36410	C						NADH:flavin oxidoreductases, Old Yellow Enzyme family
MAE_36460	M						Glycosyltransferase
MAE_36470	R	C					FOG: TPR repeat; FOG: HEAT repeat
MAE_36480	C						Succinate dehydrogenase/fumarate reductase, flavoprotein subunit
MAE_36490	L						DNA uptake protein and related DNA	binding proteins
MAE_36510	O						Peroxiredoxin
MAE_36530	C						Ferredoxin
MAE_36540	G						Alpha	mannosidase
MAE_36580	P						Carbonic anhydrase
MAE_36590	J						Ribosomal protein L19
MAE_36600	U						Preprotein translocase subunit SecE
MAE_36610	K						Transcription antiterminator
MAE_36620	J						Ribosomal protein L11
MAE_36630	J						Ribosomal protein L1
MAE_36680	H						FAD synthase
MAE_36690	0						NULL
MAE_36700	O	R	H				Predicted ATP	dependent protease; MoxR	like ATPases; Mg	chelatase subunit ChlI
MAE_36740	M						Lipid A core	O	antigen ligase and related enzymes
MAE_36750	EH						Thiamine pyrophosphate	requiring enzymes [acetolactate synthase, pyruvate dehydrogenase (cytochrome), glyoxylate carboligase, phosphonopyruvate decarboxylase]
MAE_36760	L	S					ATPase involved in DNA repair; Uncharacterized archaeal coiled	coil protein
MAE_36770	0						NULL
MAE_36810	C						Nitroreductase
MAE_36860	O	L	S				Membrane protease subunits, stomatin/prohibitin homologs; ATPase involved in DNA repair; Uncharacterized protein conserved in bacteria
MAE_36870	G						Mannose	6	phosphate isomerase
MAE_36880	H						Adenosyl cobinamide kinase/adenosyl cobinamide phosphate guanylyltransferase
MAE_36900	E						3	isopropylmalate dehydratase small subunit
MAE_36910	0						NULL
MAE_36930	E	L	S				ABC	type branched	chain amino acid transport systems, ATPase component; ATPase involved in DNA repair; Uncharacterized archaeal coiled	coil protein
MAE_36940	S						Predicted membrane protein
MAE_36950	0						NULL
MAE_37010	0						NULL
MAE_37070	R						SufE protein probably involved in Fe	S center assembly
MAE_37080	P						Fe2+/Zn2+ uptake regulation proteins
MAE_37090	O	R	GEPR				DnaJ	class molecular chaperone; FOG: TPR repeat; Permeases of the major facilitator superfamily
MAE_37120	M	E					Predicted pyridoxal phosphate	dependent enzyme apparently involved in regulation of cell wall biogenesis; Arginine/lysine/ornithine decarboxylases
MAE_37130	0						NULL
MAE_37140	0						NULL
MAE_37150	M						Periplasmic protein involved in polysaccharide export
MAE_37160	M	D					Uncharacterized protein involved in exopolysaccharide biosynthesis; ATPases involved in chromosome partitioning
MAE_37170	S						Uncharacterized protein conserved in bacteria
MAE_37250	G						Pyruvate kinase; 2,4	dihydroxyhept	2	ene	1.7	dioic acid aldolase
MAE_37270	J						Lysyl	tRNA synthetase (class II); Aspartyl/asparaginyl	tRNA synthetases; Aspartyl	tRNA synthetase
MAE_37320	M						Membrane	fusion protein
MAE_37340	V						Cation/multidrug efflux pump
MAE_37350	R	C					Aldo/keto reductases, related to diketogulonate reductase; Predicted oxidoreductases (related to aryl	alcohol dehydrogenases)
MAE_37370	0						NULL
MAE_37380	S						Uncharacterized protein conserved in bacteria
MAE_37390	J						16S rRNA uridine	516 pseudouridylate synthase and related pseudouridylate synthases
MAE_37480	T						FOG: CheY	like receiver; Signal transduction histidine kinase
MAE_37500	D						Bacterial cell division membrane protein
MAE_37510	0						NULL
MAE_37520	G						Cellulase M and related proteins
MAE_37530	L						DNA polymerase III, alpha subunit
MAE_37550	0						NULL
MAE_37690	0						NULL
MAE_37710	D	P					ATPases involved in chromosome partitioning; Oxyanion	translocating ATPase
MAE_37720	O						ATPases with chaperone activity, ATP	binding subunit; ATPases of the AAA+ class
MAE_37730	GEPR	G					Permeases of the major facilitator superfamily; Na+/melibiose symporter and related transporters
MAE_37760	E						Glutaminase
MAE_37770	0						NULL
MAE_37780	E						Shikimate 5	dehydrogenase
MAE_37790	R	GEPR					Predicted permease; Permeases of the major facilitator superfamily
MAE_37800	GER						Permeases of the drug/metabolite transporter (DMT) superfamily
MAE_37810	QR						SAM	dependent methyltransferases
MAE_37830	R						Metal	dependent hydrolases of the beta	lactamase superfamily I; Metal	dependent hydrolases of the beta	lactamase superfamily III
MAE_37840	QR	H					SAM	dependent methyltransferases; Methylase involved in ubiquinone/menaquinone biosynthesis
MAE_37850	S						Uncharacterized protein conserved in bacteria
MAE_37860	0						NULL
MAE_37870	GEPR						Permeases of the major facilitator superfamily
MAE_37940	P	E					ABC	type phosphate transport system, permease component; ABC	type amino acid transport system, permease component
MAE_37950	L						Single	stranded DNA	binding protein
MAE_38000	P						NhaP	type Na+/H+ and K+/H+ antiporters
MAE_38020	0						NULL
MAE_38030	0						NULL
MAE_38100	0						NULL
MAE_38110	KT						SOS	response transcriptional repressors (RecA	mediated autopeptidases)
MAE_38140	C						Pyruvate:ferredoxin oxidoreductase and related 2	oxoacid:ferredoxin oxidoreductases, alpha subunit; Pyruvate:ferredoxin oxidoreductase and related 2	oxoacid:ferredoxin oxidoreductases, gamma subunit; Ferredoxin; Pyruvate:ferredoxin oxidoreductase and related 2	oxoacid:ferredoxin oxidoreductases, beta subunit
MAE_38150	F						Dihydroorotate dehydrogenase
MAE_38160	G						6	phosphofructokinase
MAE_38310	R	S					Enzyme related to GTP cyclohydrolase I; Uncharacterized protein conserved in bacteria
MAE_38320	R						Metal	dependent amidase/aminoacylase/carboxypeptidase
MAE_38340	T						FOG: PAS/PAC domain
MAE_38350	G						3	hexulose	6	phosphate synthase and related proteins
MAE_38360	0						NULL
MAE_38370	J	QR					Methylase of polypeptide chain release factors; SAM	dependent methyltransferases
MAE_38380	0						NULL
MAE_38390	0						NULL
MAE_38400	J						Predicted translation initiation factor 2B subunit, eIF	2B alpha/beta/delta family; Translation initiation factor 2B subunit, eIF	2B alpha/beta/delta family
MAE_38440	T	K					FOG: CheY	like receiver; DNA	binding HTH domain	containing proteins
MAE_38450	F						Uridine kinase
MAE_38470	T						FOG: FHA domain; FOG: GGDEF domain; FOG: EAL domain
MAE_38670	L						DNA polymerase sliding clamp subunit (PCNA homolog)
MAE_38680	H	E					Glutamate	1	semialdehyde aminotransferase; Ornithine/acetylornithine aminotransferase
MAE_38700	0						NULL
MAE_38710	P	R	T				Chloride channel protein EriC; FOG: CBS domain; Universal stress protein UspA and related nucleotide	binding proteins
MAE_38730	0						NULL
MAE_38740	L						Superfamily I DNA and RNA helicases and helicase subunits
MAE_38790	M						UDP	N	acetylmuramyl pentapeptide phosphotransferase/UDP	N	acetylglucosamine	1	phosphate transferase
MAE_38800	E						Glycine/serine hydroxymethyltransferase
MAE_38820	C						Phosphoenolpyruvate carboxylase
MAE_38830	0						NULL
MAE_38840	D						Septum formation topological specificity factor
MAE_38850	D						ATPases involved in chromosome partitioning
MAE_38860	D						Septum formation inhibitor
MAE_38870	L						ATPase involved in DNA repair
MAE_38990	S						Uncharacterized protein conserved in bacteria
MAE_39000	MJ	E	M				Nucleoside	diphosphate	sugar pyrophosphorylase involved in lipopolysaccharide biosynthesis/translation initiation factor 2B, gamma/epsilon subunits (eIF	2Bgamma/eIF	2Bepsilon); Serine acetyltransferase; Acyl	[acyl carrier protein]		UDP	N	acetylglucosamine O	acyltransferase
MAE_39010	M						Lipid A disaccharide synthetase
MAE_39030	M						4	amino	4	deoxy	L	arabinose transferase and related glycosyltransferases of PMT family
MAE_39050	EH						Branched	chain amino acid aminotransferase/4	amino	4	deoxychorismate lyase
MAE_39060	L						Single	stranded DNA	binding protein
MAE_39070	D	O					Actin	like ATPase involved in cell morphogenesis; Molecular chaperone
MAE_39080	M						Cell shape	determining protein
MAE_39090	M						Membrane carboxypeptidase (penicillin	binding protein)
MAE_39100	R	M	O				Predicted protease with the C	terminal PDZ domain; Periplasmic protease; Trypsin	like serine proteases, typically periplasmic, contain C	terminal PDZ domain
MAE_39110	EH						Branched	chain amino acid aminotransferase/4	amino	4	deoxychorismate lyase
MAE_39150	ET						ABC	type amino acid transport/signal transduction systems, periplasmic component/domain
MAE_39160	R	L					Predicted metal	dependent phosphoesterases (PHP family); DNA polymerase III, alpha subunit; Intein/homing endonuclease
MAE_39190	NT	T					Chemotaxis protein histidine kinase and related kinases; FOG: HPt domain
MAE_39210	M						Outer membrane protein/protective antigen OMA87
MAE_39220	M						UDP	3	O	acyl	N	acetylglucosamine deacetylase
MAE_39240	0						NULL
MAE_39250	0						NULL
MAE_39270	KR						Histone acetyltransferase HPA2 and related acetyltransferases
MAE_39280	GEPR						Permeases of the major facilitator superfamily
MAE_39290	E						5.1	methylenetetrahydrofolate reductase
MAE_39300	E						Lysophospholipase L1 and related esterases
MAE_39640	L	R					Reverse gyrase; Lhr	like helicases; ERCC4	like helicases; Distinct helicase family with a unique C	terminal domain including a metal	binding cysteine cluster; Superfamily II DNA helicase
MAE_39650	0						NULL
MAE_39660	R						Predicted metal	dependent hydrolase
MAE_39670	M						Diacylglycerol kinase
MAE_39690	0						NULL
MAE_39700	QR						SAM	dependent methyltransferases
MAE_39740	0						NULL
MAE_39750	0						NULL
MAE_39770	H						Delta	aminolevulinic acid dehydratase
MAE_39820	V	O	EP				ABC	type multidrug transport system, ATPase and permease components; ABC	type transport system involved in Fe	S cluster assembly, permease and ATPase components; ABC	type multidrug transport system, ATPase component; ABC	type dipeptide/oligopeptide/nickel transport system, ATPase component
MAE_39830	E	L	R				ABC	type branched	chain amino acid transport systems, ATPase component; ATPase involved in DNA repair; ATPase components of ABC transporters with duplicated ATPase domains
MAE_39850	0						NULL
MAE_39950	M	NT	L				Uncharacterized protein involved in exopolysaccharide biosynthesis; Methyl	accepting chemotaxis protein; NAD	dependent DNA ligase (contains BRCT domain type II)
MAE_39960	G	I					6	phosphogluconate dehydrogenase; 3	hydroxyisobutyrate dehydrogenase and related beta	hydroxyacid dehydrogenases
MAE_39970	H						Pterin	4a	carbinolamine dehydratase
MAE_39980	KL	L					DNA or RNA helicases of superfamily II; ERCC4	like helicases
MAE_39990	T	O					Signal transduction histidine kinase; Molecular chaperone, HSP90 family
MAE_40000	H						Pyrimidine deaminase; Pyrimidine reductase, riboflavin biosynthesis
MAE_40010	P						Ammonia permease
MAE_40030	M						Glycosyltransferases involved in cell wall biogenesis
MAE_40050	BQ						Deacetylases, including yeast histone deacetylase and acetoin utilization protein
MAE_40060	C						Coenzyme F420	reducing hydrogenase, beta subunit
MAE_40150	E	S					N	Dimethylarginine dimethylaminohydrolase; Uncharacterized conserved protein
MAE_40160	0						NULL
MAE_40190	K						Predicted transcriptional regulators
MAE_40200	O						Molecular chaperone GrpE (heat shock protein)
MAE_40250	R	E	Q				Uncharacterized NAD(FAD)	dependent dehydrogenases; Monoamine oxidase; Phytoene dehydrogenase and related proteins
MAE_40260	M	MJ	G				Predicted sugar nucleotidyltransferases; Nucleoside	diphosphate	sugar pyrophosphorylase involved in lipopolysaccharide biosynthesis/translation initiation factor 2B, gamma/epsilon subunits (eIF	2Bgamma/eIF	2Bepsilon); Phosphomannomutase
MAE_40340	0						NULL
MAE_40350	0						NULL
MAE_40370	H						7	keto	8	aminopelargonate synthetase and related enzymes
MAE_40520	S						Uncharacterized protein conserved in bacteria; Uncharacterized conserved protein
MAE_40550	0						NULL
MAE_40590	0						NULL
MAE_40600	0						NULL
MAE_40610	F						Adenine/guanine phosphoribosyltransferases and related PRPP	binding proteins
MAE_40620	EP						ABC	type dipeptide/oligopeptide/nickel transport systems, permease components
MAE_40630	0						NULL
MAE_40640	M						UDP	glucose 4	epimerase; dTDP	4	dehydrorhamnose reductase
MAE_40890	0						NULL
MAE_40900	M						Membrane	fusion protein
MAE_40910	0						NULL
MAE_40920	F						Aspartate carbamoyltransferase, catalytic chain
MAE_40930	0						NULL
MAE_41100	O	C					Urease accessory protein UreE; Hemoglobin	like flavoprotein
MAE_41110	0						NULL
MAE_41130	L						Bacterial nucleoid DNA	binding protein
MAE_41140	E						Histidinol	phosphate/aromatic aminotransferase and cobyric acid decarboxylase
MAE_41150	0						NULL
MAE_41170	H						Lipoate	protein ligase A
MAE_41180	0						NULL
MAE_41210	O	R					DnaJ	class molecular chaperone; FOG: TPR repeat
MAE_41220	G						Archaeal fructose	1.6	bisphosphatase and related enzymes of inositol monophosphatase family
MAE_41230	HC						2	polyprenylphenol hydroxylase and related flavodoxin oxidoreductases
MAE_41250	H						4	hydroxybenzoate polyprenyltransferase and related prenyltransferases
MAE_41260	R						Predicted O	methyltransferase
MAE_41270	NT	T					Chemotaxis protein histidine kinase and related kinases; Signal transduction histidine kinase; FOG: CheY	like receiver
MAE_41320	0						NULL
MAE_41330	KL	L	LK	R			DNA or RNA helicases of superfamily II; Helicase subunit of the DNA excision repair complex; Transcription	repair coupling factor (superfamily II helicase); Lhr	like helicases; ERCC4	like helicases
MAE_41360	S						Uncharacterized conserved protein
MAE_41370	S						Uncharacterized protein conserved in bacteria
MAE_41380	EP	P	E				ABC	type dipeptide/oligopeptide/nickel transport systems, permease components; ABC	type phosphate transport system, permease component; ABC	type amino acid transport system, permease component
MAE_41390	O						Predicted proline hydroxylase
MAE_41400	G						Transketolase
MAE_41410	M						Periplasmic protein involved in polysaccharide export
MAE_41420	C	R					Predicted oxidoreductases (related to aryl	alcohol dehydrogenases); Aldo/keto reductases, related to diketogulonate reductase
MAE_41450	0						NULL
MAE_41600	R						Hydrolases of the alpha/beta superfamily; Predicted acyl esterases
MAE_41610	V	EP					ABC	type multidrug transport system, ATPase component; ABC	type dipeptide/oligopeptide/nickel transport system, ATPase component
MAE_41640	P						Chloride channel protein EriC
MAE_41680	J						Histidyl	tRNA synthetase
MAE_41770	0						NULL
MAE_41780	K	S					Predicted transcriptional regulators; Uncharacterized protein conserved in bacteria
MAE_41800	H						Molybdopterin biosynthesis enzymes
MAE_41820	O						Urease accessory protein UreF
MAE_41830	M						Glycosyltransferases, probably involved in cell wall biogenesis; Glycosyltransferases involved in cell wall biogenesis
MAE_41840	R	E					Acetyltransferase (isoleucine patch superfamily); Serine acetyltransferase
MAE_41850	M						Small	conductance mechanosensitive channel
MAE_41870	0						NULL
MAE_41890	0						NULL
MAE_41900	R						Predicted glycosyltransferases
MAE_41910	GEPR						Permeases of the major facilitator superfamily
MAE_41930	M						4	amino	4	deoxy	L	arabinose transferase and related glycosyltransferases of PMT family
MAE_41980	S						Uncharacterized conserved protein
MAE_41990	M	S					Glycosyltransferases involved in cell wall biogenesis; Predicted membrane protein
MAE_42020	M						Glycosyltransferases involved in cell wall biogenesis
MAE_42030	0						NULL
MAE_42070	H						Cobalamin biosynthesis protein CbiG; Precorrin	3B methylase
MAE_42080	0						NULL
MAE_42090	0						NULL
MAE_42190	M						Lipoproteins
MAE_42200	EP	V					ABC	type dipeptide/oligopeptide/nickel transport system, ATPase component; ABC	type multidrug transport system, ATPase component
MAE_42210	CP	C					NADH:ubiquinone oxidoreductase subunit 5 (chain L)/Multisubunit Na+/H+ antiporter, MnhA subunit; NADH:ubiquinone oxidoreductase subunit 4 (chain M)
MAE_42230	0						NULL
MAE_42240	0						NULL
MAE_42250	T						Signal transduction histidine kinase
MAE_42270	L						DNA mismatch repair enzyme (predicted ATPase)
MAE_42300	0						NULL
MAE_42310	0						NULL
MAE_42320	S						Uncharacterized conserved protein
MAE_42330	S						Uncharacterized conserved protein
MAE_42340	R						Predicted dioxygenase of extradiol dioxygenase family
MAE_42350	O						Subtilisin	like serine proteases
MAE_42370	T	TK					FOG: CheY	like receiver; Response regulators consisting of a CheY	like receiver domain and a winged	helix DNA	binding domain
MAE_42380	0						NULL
MAE_42390	0						NULL
MAE_42430	S						Uncharacterized conserved protein
MAE_42440	S						Uncharacterized protein conserved in bacteria
MAE_42470	V	EP					ABC	type multidrug transport system, ATPase component; ABC	type dipeptide/oligopeptide/nickel transport system, ATPase component
MAE_42480	GM						ABC	type polysaccharide/polyol phosphate export systems, permease component
MAE_42490	V	EP					ABC	type multidrug transport system, ATPase component; ABC	type dipeptide/oligopeptide/nickel transport system, ATPase component
MAE_42500	0						NULL
MAE_42510	H	F					Tetrahydromethanopterin S	methyltransferase, subunit A; Thymidylate synthase; Dihydropteroate synthase and related enzymes
MAE_42520	F						Thymidylate kinase
MAE_42530	R						Uncharacterized NAD(FAD)	dependent dehydrogenases
MAE_42540	E						Phosphoribosyl	AMP cyclohydrolase; Phosphoribosyl	ATP pyrophosphohydrolase
MAE_42580	K	L					Predicted transcriptional regulators; Predicted site	specific integrase	resolvase
MAE_42600	H						Thiamine monophosphate synthase
MAE_42610	H						Sulfur transfer protein involved in thiamine biosynthesis
MAE_42630	O						Predicted molecular chaperone distantly related to HSP70	fold metalloproteases
MAE_42640	0						NULL
MAE_42660	C						Ferredoxin
MAE_42680	H						Porphobilinogen deaminase
MAE_42710	RTKL	S					Serine/threonine protein kinase; Uncharacterized conserved protein
MAE_42720	0						NULL
MAE_42730	J						Glycyl	tRNA synthetase, alpha subunit
MAE_42750	J						Ribosomal protein S10
MAE_42760	J						Translation elongation factors (GTPases); Translation initiation factor 2 (IF	2; GTPase); Translation elongation factor EF	1alpha (GTPase)
MAE_42770	J						Translation elongation factors (GTPases); Translation initiation factor 2 (IF	2; GTPase)
MAE_42780	J						Ribosomal protein S7
MAE_42790	J						Ribosomal protein S12
MAE_42820	K	E					Predicted transcriptional regulators; Predicted Zn peptidase
MAE_42830	0						NULL
MAE_42840	S						Uncharacterized conserved protein
MAE_42850	J						Methionyl	tRNA synthetase
MAE_42860	I						1	acyl	sn	glycerol	3	phosphate acyltransferase
MAE_42930	0						NULL
MAE_42940	R	C					Uncharacterized NAD(FAD)	dependent dehydrogenases; NADH dehydrogenase, FAD	containing subunit
MAE_42960	OC						Thiol	disulfide isomerase and thioredoxins
MAE_42970	T	TK					FOG: CheY	like receiver; Response regulators consisting of a CheY	like receiver domain and a winged	helix DNA	binding domain
MAE_42980	C						Ferredoxin
MAE_42990	P	O					ABC	type phosphate transport system, permease component; Putative protein	S	isoprenylcysteine methyltransferase
MAE_43000	OC						Thiol	disulfide isomerase and thioredoxins
MAE_43040	R						Predicted nucleotidyltransferases
MAE_43050	S						Uncharacterized conserved protein
MAE_43330	T	L					Phosphate starvation	inducible protein PhoH, predicted ATPase; ERCC4	like helicases
MAE_43340	J						Ribosomal protein L20
MAE_43350	J						Ribosomal protein L35
MAE_43370	G						Transaldolase
MAE_43400	H						Thiamine biosynthesis protein ThiC
MAE_43410	0						NULL
MAE_43430	G						Predicted sugar kinase
MAE_43440	F						Ribonucleotide reductase, beta subunit
MAE_43470	0						NULL
MAE_43520	F						Ribonucleotide reductase, alpha subunit
MAE_43570	KL						DNA or RNA helicases of superfamily II
MAE_43580	KR						Histone acetyltransferase HPA2 and related acetyltransferases
MAE_43590	S						Uncharacterized protein conserved in bacteria
MAE_43600	0						NULL
MAE_43650	M	G					Putative peptidoglycan	binding domain	containing protein; Glucose	6	P dehydrogenase subunit
MAE_43660	S						Uncharacterized protein conserved in cyanobacteria
MAE_43670	G						3	phosphoglycerate kinase
MAE_43690	0						NULL
MAE_43700	0						NULL
MAE_43710	T						Bacteriophytochrome (light	regulated signal transduction histidine kinase); FOG: GAF domain; Signal transduction histidine kinase; FOG: CheY	like receiver
MAE_43720	H						Cobalamin biosynthesis protein CobN and related Mg	chelatases
MAE_43870	J						Ribosomal protein L10
MAE_43900	K						Predicted transcriptional regulator, consists of a Zn	ribbon and ATP	cone domains
MAE_43910	J						Ribosomal protein S1; Polyribonucleotide nucleotidyltransferase (polynucleotide phosphorylase)
MAE_43920	T						FOG: FHA domain; Adenylate cyclase, family 3 (some proteins contain HAMP domain)
MAE_43930	0						NULL
MAE_43940	M						Periplasmic protein TonB, links inner and outer membranes
MAE_43960	R						Predicted permeases
MAE_43970	0						NULL
MAE_43980	R						Predicted dienelactone hydrolase
MAE_44000	M						Small	conductance mechanosensitive channel
MAE_44010	G						ABC	type sugar transport system, periplasmic component; Maltose	binding periplasmic proteins/domains
MAE_44180	J						Prolyl	tRNA synthetase
MAE_44250	0						NULL
MAE_44300	G						Phosphomannomutase
MAE_44310	C						Fe	S oxidoreductase
MAE_44320	C						FAD/FMN	containing dehydrogenases
MAE_44340	E						Aspartate/tyrosine/aromatic aminotransferase; Histidinol	phosphate/aromatic aminotransferase and cobyric acid decarboxylase
MAE_44350	L						DNA repair proteins
MAE_44360	F						Phosphoribosylaminoimidazole (AIR) synthetase
MAE_44400	HR	H					Thiamine biosynthesis enzyme ThiH and related uncharacterized enzymes; Biotin synthase and related enzymes
MAE_44410	L	D					ATPase involved in DNA repair; Chromosome segregation ATPases
MAE_44420	O						tmRNA	binding protein
MAE_44430	0						NULL
MAE_44440	R						General stress protein
MAE_44490	O						DnaJ	class molecular chaperone
MAE_44510	C						Pyruvate/2	oxoglutarate dehydrogenase complex, dehydrogenase (E1) component, eukaryotic type, alpha subunit; 2	oxoglutarate dehydrogenase complex, dehydrogenase (E1) component, and related enzymes
MAE_44520	0						NULL
MAE_44570	0						NULL
MAE_44620	R						FOG: Ankyrin repeat
MAE_44630	T						Serine/threonine protein phosphatase
MAE_44640	R	RTKL					Predicted unusual protein kinase; Serine/threonine protein kinase
MAE_44650	0						NULL
MAE_44660	E						ABC	type branched	chain amino acid transport systems, periplasmic component
MAE_44810	0						NULL
MAE_44820	O						Peptidyl	prolyl cis	trans isomerase (rotamase)	cyclophilin family
MAE_44840	IQ	Q					3	oxoacyl	(acyl	carrier	protein) synthase; Polyketide synthase modules and related proteins
MAE_44850	L						DNA primase (bacterial type)
MAE_44860	M						Lipid A disaccharide synthetase
MAE_44870	MJ	M					Nucleoside	diphosphate	sugar pyrophosphorylase involved in lipopolysaccharide biosynthesis/translation initiation factor 2B, gamma/epsilon subunits (eIF	2Bgamma/eIF	2Bepsilon); Mannose	1	phosphate guanylyltransferase
MAE_44890	0						NULL
MAE_44900	K						Predicted transcriptional regulator
MAE_44910	O						Zn	dependent protease with chaperone function
MAE_44920	O						Peroxiredoxin
MAE_44930	J						Ribosomal protein S2
MAE_44940	J						Translation elongation factor Ts
MAE_44950	I						Squalene cyclase
MAE_44960	R						ATPase components of ABC transporters with duplicated ATPase domains
MAE_44970	M						Glycosyltransferase
MAE_44990	0						NULL
MAE_45010	L						ATPase involved in DNA repair; DNA polymerase I	3'	5' exonuclease and polymerase domains
MAE_45030	E						Indole	3	glycerol phosphate synthase
MAE_45040	E						Serine	pyruvate aminotransferase/archaeal aspartate aminotransferase; Cystathionine beta	lyases/cystathionine gamma	synthases
MAE_45050	M						FOG: LysM repeat; Membrane proteins related to metalloendopeptidases
MAE_45060	E						Homoserine dehydrogenase
MAE_45220	E						Urea amidohydrolase (urease) gamma subunit
MAE_45230	E						Urea amidohydrolase (urease) beta subunit
MAE_45240	F						Purine nucleoside phosphorylase
MAE_45250	K						DNA	directed RNA polymerase, sigma subunit (sigma70/sigma32)
MAE_45310	C						Ferredoxin
MAE_45320	H						Phosphopantothenoylcysteine synthetase/decarboxylase
MAE_45330	0						NULL
MAE_45590	J						Methionyl	tRNA synthetase; Isoleucyl	tRNA synthetase; Leucyl	tRNA synthetase
MAE_45600	0						NULL
MAE_45610	C						Fe	S oxidoreductase; Heterodisulfide reductase, subunit B
MAE_45630	T						Anti	anti	sigma regulatory factor (antagonist of anti	sigma factor)
MAE_45640	0						NULL
MAE_45690	0						NULL
MAE_45700	S						Uncharacterized conserved protein
MAE_45710	O						Molecular chaperone (small heat shock protein)
MAE_45730	0						NULL
MAE_45750	R						Predicted Zn	dependent proteases and their inactivated homologs
MAE_45760	V	GEPR					ABC	type multidrug transport system, permease component; Permeases of the major facilitator superfamily
MAE_45780	H						Mg	chelatase subunit ChlI; Mg	chelatase subunit ChlD
MAE_45790	0						NULL
MAE_45800	0						NULL
MAE_45820	0						NULL
MAE_45830	I						4	diphosphocytidyl	2	methyl	D	erithritol synthase
MAE_45860	I						Enoyl	CoA hydratase/carnithine racemase
MAE_45870	R						RNA	binding proteins (RRM domain)
MAE_45880	S						Predicted membrane protein; Uncharacterized membrane	associated protein
MAE_45890	S						Uncharacterized low	complexity proteins
MAE_45910	E						ABC	type dipeptide transport system, periplasmic component
MAE_45930	0						NULL
MAE_45940	F						Hypoxanthine	guanine phosphoribosyltransferase
MAE_45950	J						Asp	tRNAAsn/Glu	tRNAGln amidotransferase A subunit and related amidases
MAE_45960	EP	R	V				ABC	type dipeptide/oligopeptide/nickel transport system, ATPase component; ATPase components of ABC transporters with duplicated ATPase domains; ABC	type multidrug transport system, ATPase component
MAE_45970	H						S	adenosylmethionine synthetase
MAE_45980	L						Superfamily I DNA and RNA helicases
MAE_45990	0						NULL
MAE_46010	R						FOG: CBS domain
MAE_46020	0						NULL
MAE_46030	OC						Thiol	disulfide isomerase and thioredoxins
MAE_46050	R						FOG: CBS domain
MAE_46070	O						Co	chaperonin GroES (HSP10)
MAE_46080	O						Chaperonin GroEL (HSP60 family)
MAE_46180	L						Site	specific recombinases, DNA invertase Pin homologs
MAE_46190	P						Mg2+ and Co2+ transporters
MAE_46200	0						NULL
MAE_46210	R						FOG: TPR repeat
MAE_46220	0						NULL
MAE_46230	0						NULL
MAE_46250	O						Membrane protease subunits, stomatin/prohibitin homologs
MAE_46260	R						Uncharacterized NAD(FAD)	dependent dehydrogenases
MAE_46270	M						D	alanyl	D	alanine carboxypeptidase (penicillin	binding protein 4)
MAE_46280	G						Glycogen synthase
MAE_46290	OC	R	O				Thiol	disulfide isomerase and thioredoxins; FOG: TPR repeat; Thioredoxin domain	containing protein
MAE_46300	0						NULL
MAE_46310	QR	R					SAM	dependent methyltransferases; Predicted S	adenosylmethionine	dependent methyltransferase
MAE_46320	L	R					DNA repair exonuclease; Predicted phosphohydrolases
MAE_46330	0						NULL
MAE_46350	S						Uncharacterized conserved protein, contains double	stranded beta	helix domain
MAE_46400	S	M					Predicted membrane protein; Glycosyltransferases involved in cell wall biogenesis
MAE_46440	K						Putative transcriptional regulator, homolog of Bvg accessory factor
MAE_46450	R						Predicted phosphohydrolases
MAE_46460	E						Aspartate/tyrosine/aromatic aminotransferase; Histidinol	phosphate/aromatic aminotransferase and cobyric acid decarboxylase
MAE_46470	0						NULL
MAE_46480	MG						Nucleoside	diphosphate	sugar epimerases
MAE_46520	0						NULL
MAE_46640	R						Sulfite oxidase and related enzymes
MAE_46690	T						Stress	induced morphogen (activity unknown)
MAE_46700	0						NULL
MAE_46740	H						5.1	methylene	tetrahydrofolate dehydrogenase/Methenyl tetrahydrofolate cyclohydrolase
MAE_46750	M						Periplasmic protein TonB, links inner and outer membranes
MAE_46770	LR						NTP pyrophosphohydrolases including oxidative damage repair enzymes
MAE_46780	M						Periplasmic protease
MAE_46790	L						Recombinational DNA repair protein (RecF pathway)
MAE_46800	K						Transcriptional regulator
MAE_46810	E						Arginine decarboxylase (spermidine biosynthesis); Diaminopimelate decarboxylase
MAE_46880	K						Exoribonuclease R
MAE_46980	R						Predicted permease
MAE_47020	C						Inorganic pyrophosphatase
MAE_47030	G	F					Putative N	acetylmannosamine	6	phosphate epimerase; 3	hexulose	6	phosphate synthase and related proteins; IMP dehydrogenase/GMP reductase
MAE_47040	PR						Ferredoxin subunits of nitrite reductase and ring	hydroxylating dioxygenases; Phenylpropionate dioxygenase and related ring	hydroxylating dioxygenases, large terminal subunit
MAE_47100	E						Arginase/agmatinase/formimionoglutamate hydrolase, arginase family
MAE_47270	H						Precorrin	3B methylase; Uroporphyrinogen	III methylase
MAE_47280	S						Uncharacterized conserved protein
MAE_47290	0						NULL
MAE_47310	0						NULL
MAE_47320	0						NULL
MAE_47420	ET						ABC	type amino acid transport/signal transduction systems, periplasmic component/domain
MAE_47490	K						Putative transcription activator
MAE_47500	0						NULL
MAE_47510	0						NULL
MAE_47520	R						Hydrolases of the alpha/beta superfamily
MAE_47530	0						NULL
MAE_47550	0						NULL
MAE_47560	0						NULL
MAE_47570	0						NULL
MAE_47870	0						NULL
MAE_47880	0						NULL
MAE_47890	G						Ribulose 1,5	bisphosphate carboxylase, large subunit
MAE_47900	E	M					Serine acetyltransferase; Periplasmic protein TonB, links inner and outer membranes
MAE_47910	R						Carbonic anhydrases/acetyltransferases, isoleucine patch superfamily
MAE_47920	QC						Carbon dioxide concentrating mechanism/carboxysome shell protein
MAE_47930	QC						Carbon dioxide concentrating mechanism/carboxysome shell protein
MAE_47940	QC						Carbon dioxide concentrating mechanism/carboxysome shell protein
MAE_47950	0						NULL
MAE_47970	J						2	methylthioadenine synthetase
MAE_47980	0						NULL
MAE_47990	R						GTPase
MAE_48040	J						Ribosomal protein L33
MAE_48050	J						Ribosomal protein S18
MAE_48070	T						FOG: PAS/PAC domain; FOG: GAF domain; Signal transduction histidine kinase
MAE_48080	C						FOG: HEAT repeat
MAE_48090	H						3	polyprenyl	4	hydroxybenzoate decarboxylase
MAE_48110	0						NULL
MAE_48120	E						Prephenate dehydratase; Acetolactate synthase, small (regulatory) subunit
MAE_48130	T	M					FOG: FHA domain; Membrane carboxypeptidase (penicillin	binding protein)
MAE_48150	I						Phosphatidylglycerophosphate synthase
MAE_48160	I						Fatty acid desaturase
MAE_48220	T	TK					FOG: CheY	like receiver; Response regulators consisting of a CheY	like receiver domain and a winged	helix DNA	binding domain
MAE_48230	L						Type IIA topoisomerase (DNA gyrase/topo II, topoisomerase IV), B subunit
MAE_48260	E						Selenocysteine lyase; Cysteine sulfinate desulfinase/cysteine desulfurase and related enzymes
MAE_48270	R						Predicted nuclease (RecB family)
MAE_48280	0						NULL
MAE_48290	0						NULL
MAE_48300	G						Ribulose	5	phosphate 4	epimerase and related epimerases and aldolases
MAE_48310	0						NULL
MAE_48320	V						Restriction endonuclease
MAE_48330	0						NULL
MAE_48340	0						NULL
MAE_48350	H	D	J				NAD synthase; Predicted ATPase of the PP	loop superfamily implicated in cell cycle control; Predicted tRNA(5	methylaminomethyl	2	thiouridylate) methyltransferase, contains the PP	loop ATPase domain
MAE_48360	0						NULL
MAE_48370	R						Predicted hydrolases or acyltransferases (alpha/beta hydrolase superfamily)
MAE_48380	T						Universal stress protein UspA and related nucleotide	binding proteins
MAE_48710	R	P					Predicted GTPase; Fe2+ transport system protein B; GTPase
MAE_48820	M						Alanine racemase
MAE_48830	Q						Cytochrome P450
MAE_48840	R	RTKL					Predicted unusual protein kinase; Serine/threonine protein kinase
MAE_48850	0						NULL
MAE_48880	H						Mg	chelatase subunit ChlI
MAE_48890	0						NULL
MAE_48900	J						Glycyl	tRNA synthetase, beta subunit
MAE_48910	FJ						Hydroxylase for synthesis of 2	methylthio	cis	ribozeatin in tRNA
MAE_48920	S						Uncharacterized protein conserved in bacteria
MAE_48930	H						Pyrimidine reductase, riboflavin biosynthesis
MAE_48940	NT	T					Methyl	accepting chemotaxis protein; Signal transduction histidine kinase
MAE_48950	E						Prephenate dehydratase
MAE_48960	J						Ribonuclease D
MAE_48970	T						Universal stress protein UspA and related nucleotide	binding proteins
MAE_48980	U						Signal peptidase I
MAE_48990	R						Predicted pyrophosphatase
MAE_49000	GEPR						Permeases of the major facilitator superfamily
MAE_49020	G						Mannose	6	phosphate isomerase
MAE_49030	J						Asp	tRNAAsn/Glu	tRNAGln amidotransferase C subunit
MAE_49040	R						FOG: TPR repeat
MAE_49110	D						Chromosome segregation ATPases
MAE_49170	G						Phosphomannomutase
MAE_49180	0						NULL
MAE_49190	D						Bacterial cell division membrane protein
MAE_49200	M	R					Glycosyltransferases involved in cell wall biogenesis; Predicted glycosyltransferases
MAE_49210	M						Glycosyltransferase
MAE_49220	K						DNA	directed RNA polymerase specialized sigma subunit, sigma24 homolog
MAE_49230	0						NULL
MAE_49240	S						Uncharacterized archaeal coiled	coil protein
MAE_49250	M	MG					UDP	glucose 4	epimerase; Nucleoside	diphosphate	sugar epimerases; dTDP	D	glucose 4,6	dehydratase
MAE_49260	G						Predicted xylanase/chitin deacetylase
MAE_49310	R						Zn	dependent hydrolases, including glyoxylases
MAE_49340	C	F					NAD	dependent aldehyde dehydrogenases; GMP synthase, PP	ATPase domain/subunit; Alcohol dehydrogenase, class IV
MAE_49370	0						NULL
MAE_49380	P						Uncharacterized protein involved in tolerance to divalent cations
MAE_49390	T						cAMP	binding proteins	catabolite gene activator and regulatory subunit of cAMP	dependent protein kinases
MAE_49400	0						NULL
MAE_49420	R						Predicted GTPases
MAE_49430	O						Predicted redox protein, regulator of disulfide bond formation
MAE_49440	O						DnaJ	class molecular chaperone; DnaJ	class molecular chaperone with C	terminal Zn finger domain
MAE_49470	ER	G	R				Threonine dehydrogenase and related Zn	dependent dehydrogenases; Phosphotransferase system, mannitol	specific IIBC component; Zn	dependent alcohol dehydrogenases
MAE_49490	0						NULL
MAE_49510	0						NULL
MAE_49530	S	G					Uncharacterized conserved protein; Predicted sugar kinase
MAE_49560	E						Aspartokinases
MAE_49580	0						NULL
MAE_49720	S						Uncharacterized conserved protein
MAE_49830	L						Site	specific DNA methylase
MAE_49860	O						Membrane protease subunits, stomatin/prohibitin homologs
MAE_49870	S						Uncharacterized conserved protein
MAE_49890	T						Signal transduction histidine kinase
MAE_49900	0						NULL
MAE_49920	0						NULL
MAE_49930	0						NULL
MAE_49940	0						NULL
MAE_49950	0						NULL
MAE_50020	R	ER	C				Uncharacterized NAD(FAD)	dependent dehydrogenases; NADPH	dependent glutamate synthase beta chain and related oxidoreductases; Dehydrogenases (flavoproteins)
MAE_50030	I						Poly(3	hydroxyalkanoate) synthetase
MAE_50040	0						NULL
MAE_50050	IQR						Dehydrogenases with different specificities (related to short	chain alcohol dehydrogenases)
MAE_50060	Q	IQ	I				Polyketide synthase modules and related proteins; 3	oxoacyl	(acyl	carrier	protein) synthase; Acetyl	CoA acetyltransferase
MAE_50070	R	C					Uncharacterized NAD(FAD)	dependent dehydrogenases; Pyruvate/2	oxoglutarate dehydrogenase complex, dihydrolipoamide dehydrogenase (E3) component, and related enzymes
MAE_50080	0						NULL
MAE_50100	0						NULL
MAE_50110	C						F0F1	type ATP synthase, subunit a
MAE_50120	C						F0F1	type ATP synthase, subunit c/Archaeal/vacuolar	type H+	ATPase, subunit K
MAE_50130	C	L					F0F1	type ATP synthase, subunit b; ATPase involved in DNA repair
MAE_50140	C						F0F1	type ATP synthase, subunit b
MAE_50150	C						F0F1	type ATP synthase, delta subunit (mitochondrial oligomycin sensitivity protein)
MAE_50160	C						F0F1	type ATP synthase, alpha subunit; Archaeal/vacuolar	type H+	ATPase subunit B; Archaeal/vacuolar	type H+	ATPase subunit A
MAE_50170	C						F0F1	type ATP synthase, gamma subunit
MAE_50240	S						Predicted membrane protein; Uncharacterized membrane	associated protein
MAE_50250	H	HE					S	adenosylhomocysteine hydrolase; Phosphoglycerate dehydrogenase and related dehydrogenases
MAE_50290	H						Riboflavin synthase alpha chain
MAE_50300	C	E					NAD	dependent aldehyde dehydrogenases; Gamma	glutamyl phosphate reductase
MAE_50310	I						1	deoxy	D	xylulose 5	phosphate reductoisomerase
MAE_50330	I						Fatty	acid desaturase
MAE_50340	P	E					Cystathionine beta	lyase family protein involved in aluminum resistance; Cystathionine beta	lyases/cystathionine gamma	synthases
MAE_50360	R						Uncharacterized protein containing a von Willebrand factor type A (vWA) domain
MAE_50370	L						Predicted endonuclease involved in recombination (possible Holliday junction resolvase in Mycoplasmas and B. subtilis)
MAE_50380	0						NULL
MAE_50390	0						NULL
MAE_50400	S						Predicted membrane protein
MAE_50410	F						Adenosine deaminase
MAE_50420	EF	I					Carbamoylphosphate synthase large subunit (split gene in MJ); Biotin carboxylase
MAE_50430	R						Predicted Zn	dependent proteases and their inactivated homologs
MAE_50450	O	R					Thioredoxin reductase; Uncharacterized NAD(FAD)	dependent dehydrogenases
MAE_50480	C						Uncharacterized Fe	S protein; Ferredoxin
MAE_50490	R	E					Predicted phosphatase/phosphohexomutase; Phosphoserine phosphatase; Predicted phosphatases
MAE_50500	0						NULL
MAE_50510	GEPR						Permeases of the major facilitator superfamily
MAE_50570	O						Uncharacterized protein conserved in archaea
MAE_50580	0						NULL
MAE_50590	O	V	NU				ATPases with chaperone activity, ATP	binding subunit; ABC	type multidrug transport system, ATPase component; Type IV secretory pathway, VirB11 components, and related ATPases involved in archaeal flagella biosynthesis
MAE_50600	C						Ferredoxin
MAE_50630	0						NULL
MAE_50640	0						NULL
MAE_50650	R						Predicted acid phosphatase
MAE_50680	J	QR	H				Ribosomal protein L11 methylase; SAM	dependent methyltransferases; Precorrin	6B methylase 2
MAE_50690	HE						Phosphoglycerate dehydrogenase and related dehydrogenases
MAE_50700	EH	C					Thiamine pyrophosphate	requiring enzymes [acetolactate synthase, pyruvate dehydrogenase (cytochrome), glyoxylate carboligase, phosphonopyruvate decarboxylase]; Pyruvate:ferredoxin oxidoreductase and related 2	oxoacid:ferredoxin oxidoreductases, alpha subunit
MAE_50720	H						Dethiobiotin synthetase; Cobyric acid synthase
MAE_50780	0						NULL
MAE_50800	0						NULL
MAE_50820	C	R					Uncharacterized flavoproteins; Conserved protein/domain typically associated with flavoprotein oxygenases, DIM6/NTAB family
MAE_51120	E						Phosphoserine phosphatase
MAE_51130	R						Predicted amidohydrolase
MAE_51170	J						tRNA nucleotidyltransferase/poly(A) polymerase
MAE_51180	0						NULL
MAE_51190	0						NULL
MAE_51220	M						Organic solvent tolerance protein OstA
MAE_51240	H	R					Precorrin	3B methylase; Uroporphyrinogen	III methylase; Predicted methyltransferases
MAE_51250	R						Predicted permeases
MAE_51260	EP	V					ABC	type dipeptide/oligopeptide/nickel transport system, ATPase component; ABC	type multidrug transport system, ATPase component
MAE_51270	S						Uncharacterized protein conserved in bacteria
MAE_51280	S						Uncharacterized conserved protein
MAE_51290	C						Ferredoxin	thioredoxin reductase, catalytic subunit
MAE_51310	0						NULL
MAE_51320	J	R					Methionyl	tRNA synthetase; Predicted amidophosphoribosyltransferases
MAE_51330	0						NULL
MAE_51340	0						NULL
MAE_51360	L						Site	specific DNA methylase
MAE_51400	0						NULL
MAE_51410	L						DNA polymerase III, gamma/tau subunits; ATPase involved in DNA replication
MAE_51420	0						NULL
MAE_51610	P						ABC	type sulfate transport system, periplasmic component
MAE_51630	0						NULL
MAE_51640	I						Membrane	associated phospholipid phosphatase
MAE_51650	P						Rhodanese	related sulfurtransferase
MAE_51690	E						Threonine synthase; Cysteine synthase
MAE_51700	S						Uncharacterized membrane protein
MAE_51710	NT						Methyl	accepting chemotaxis protein
MAE_51720	T						cAMP	binding proteins	catabolite gene activator and regulatory subunit of cAMP	dependent protein kinases
MAE_51730	P						Predicted permease, cadmium resistance protein
MAE_51750	S	R					Uncharacterized protein conserved in bacteria; Zn	dependent hydrolases, including glyoxylases
MAE_52040	S						Uncharacterized conserved protein
MAE_52050	0						NULL
MAE_52120	J						Pseudouridylate synthases, 23S RNA	specific
MAE_52130	E						Homoserine dehydrogenase
MAE_52140	0						NULL
MAE_52150	0						NULL
MAE_52160	C						Ferredoxin
MAE_52200	0						NULL
MAE_52210	R						Predicted membrane	associated HD superfamily hydrolase; Predicted HD superfamily hydrolase
MAE_52260	C						NADH:ubiquinone oxidoreductase 49 kD subunit 7
MAE_52300	E	C					Proline dehydrogenase; NAD	dependent aldehyde dehydrogenases
MAE_52320	G						Phosphoglucomutase; Phosphomannomutase
MAE_52340	I						Acyl	CoA dehydrogenases
MAE_52350	J						tRNA and rRNA cytosine	C5	methylases
MAE_52360	R						Predicted esterase
MAE_52440	R						Predicted metal	dependent membrane protease
MAE_52450	S						Uncharacterized conserved protein
MAE_52490	J						Ribosomal protein L31
MAE_52500	J						Ribosomal protein S9
MAE_52510	J						Ribosomal protein L13
MAE_52520	J						Pseudouridylate synthase
MAE_52530	J						Ribosomal protein L17
MAE_52540	K						DNA	directed RNA polymerase, alpha subunit/40 kD subunit
MAE_52550	J						Ribosomal protein S11
MAE_52560	J						Ribosomal protein S13
MAE_52580	S						Uncharacterized protein conserved in bacteria
MAE_52590	J						2'	5' RNA ligase
MAE_52600	C						FAD/FMN	containing dehydrogenases
MAE_52610	0						NULL
MAE_52630	R						Uncharacterized protein, putative amidase
MAE_52670	EP	E					ABC	type dipeptide/oligopeptide/nickel transport systems, permease components; ABC	type proline/glycine betaine transport systems, permease component
MAE_52680	0						NULL
MAE_52690	J						Glutamyl	and glutaminyl	tRNA synthetases
MAE_52710	G	Q					6	phosphofructokinase; Polyketide synthase modules and related proteins
MAE_52770	0						NULL
MAE_52800	O	OC					Thioredoxin reductase; Thiol	disulfide isomerase and thioredoxins
MAE_52810	P	GEPR					ABC	type Mn2+/Zn2+ transport systems, permease components; Permeases of the major facilitator superfamily
MAE_52860	J						Methionyl	tRNA formyltransferase
MAE_52870	S						Uncharacterized conserved protein
MAE_52890	L	R					Primosomal protein N' (replication factor Y)	superfamily II helicase; Lhr	like helicases; ERCC4	like helicases
MAE_52900	K						DNA	directed RNA polymerase, sigma subunit (sigma70/sigma32)
MAE_52910	E						Selenocysteine lyase; Cysteine sulfinate desulfinase/cysteine desulfurase and related enzymes
MAE_52920	K						DNA	directed RNA polymerase, sigma subunit (sigma70/sigma32)
MAE_52930	L						ATPase involved in DNA replication; ATPase related to the helicase subunit of the Holliday junction resolvase; Holliday junction resolvasome, helicase subunit
MAE_52940	E	F					Imidazoleglycerol	phosphate synthase; IMP dehydrogenase/GMP reductase
MAE_52960	0						NULL
MAE_52970	R						Predicted permease
MAE_52980	L	S					Ribonuclease HI; Uncharacterized protein conserved in bacteria
MAE_53000	C						Ferredoxin
MAE_53020	0						NULL
MAE_53040	GEPR						Permeases of the major facilitator superfamily
MAE_53050	R						Uncharacterized conserved protein (some members contain a von Willebrand factor type A (vWA) domain)
MAE_53080	R						Predicted dehydrogenase; Short	chain alcohol dehydrogenase of unknown specificity
MAE_53090	0						NULL
MAE_53100	C	H					Heterodisulfide reductase, subunit A and related polyferredoxins; Protoporphyrinogen oxidase
[truncated: 463 more rows]
[truncated: 1 more columns]
