# Supplementary material for: A Tribute to Disorder in the Genome of the Bloom-Forming Freshwater Cyanobacterium Microcystis aeruginosa
Source: PLoS One. 2013 Aug 12;8(8):e70747. doi: 10.1371/journal.pone.0070747 (PMC3741299; doi:10.1371/journal.pone.0070747)
Supplement: Table S5 — List of the genes, for the twelve Microcystis genomes, displaying more than 20% difference in their GC content compared to the mean GC content of the whole genome. (XLSX) [file pone.0070747.s005.xlsx]

## Sheet: PCC9432
PCC9432
Label	Gene	Product	GC Content
MICAAv5_1030002	psbB	Photosystem II CP47 chlorophyll apoprotein	0.521284
MICAAv5_1030015	_	putative peptidase	0.541872
MICAAv5_1060053	clpP	ATP-dependent Clp protease proteolytic subunit (Endopeptidase Clp)	0.517094
MICAAv5_1060058	_	conserved protein of unknown function	0.514916
MICAAv5_1060076	_	conserved protein of unknown function	0.529101
MICAAv5_1060077	_	protein of unknown function	0.593403
MICAAv5_1070008	_	conserved membrane protein of unknown function	0.524605
MICAAv5_1070010	_	conserved protein of unknown function	0.512821
MICAAv5_1080001	_	conserved protein of unknown function	0.516882
MICAAv5_1100001	_	Photosystem Q(B) protein (fragment)	0.527716
MICAAv5_1140006	_	conserved protein of unknown function	0.512438
MICAAv5_1140012	_	conserved protein of unknown function	0.526627
MICAAv5_1140013	_	Glycosyl transferase family 2	0.527854
MICAAv5_1150003	_	protein of unknown function	0.606838
MICAAv5_1180009	_	Genome sequencing data, contig C299	0.548023
MICAAv5_1210006	rpoB	DNA-directed RNA polymerase subunit beta	0.522947
MICAAv5_1340001	_	conserved exported protein of unknown function	0.538462
MICAAv5_1340002	_	conserved exported protein of unknown function	0.522876
MICAAv5_1410006	trpD	Anthranilate phosphoribosyltransferase	0.513043
MICAAv5_1430001	_	conserved protein of unknown function	0.543693
MICAAv5_1430002	_	AAA ATPase	0.520036
MICAAv5_1430007	_	Alpha amylase, catalytic region	0.519241
MICAAv5_1440005	_	conserved protein of unknown function	0.542021
MICAAv5_150001	topA	DNA topoisomerase 1	0.521805
MICAAv5_1520013	pgl	6-phosphogluconolactonase	0.512133
MICAAv5_1520014	fraH	Protein fraH	0.527911
MICAAv5_1620001	_	Hyalin repeat protein (fragment)	0.527369
MICAAv5_1640007	_	N-acetylmuramoyl-L-alanine amidase	0.520274
MICAAv5_1680012	_	conserved protein of unknown function	0.518116
MICAAv5_1730001	_	putative peptidase PatA homolog	0.536952
MICAAv5_1740006	_	conserved protein of unknown function	0.526667
MICAAv5_1770030	_	putative enzyme	0.530928
MICAAv5_1770046	_	protein of unknown function	0.621951
MICAAv5_1800007	_	ABC-transporter substrate-binding protein	0.538401
MICAAv5_180005	_	conserved exported protein of unknown function	0.512538
MICAAv5_1860002	_	putative TPR repeat protein	0.549309
MICAAv5_190009	_	Genome sequencing data, contig C265	0.543624
MICAAv5_190010	_	Similar to tr|Q3VKM6|Q3VKM6_9CHLB Peptidase C1A	0.523497
MICAAv5_1930023	csoS1A	major carboxysome shell protein 1A (carbon dioxide concentrating mechanism protein)	0.528846
MICAAv5_1930024	ccmK	Carbon dioxide-concentrating mechanism protein CcmK	0.532164
MICAAv5_1930025	ccmL	Carbon dioxide concentrating mechanism protein CcmL	0.512821
MICAAv5_1930026	ccmM	Carbon dioxide concentrating mechanism protein CcmM	0.54402
MICAAv5_1930027	ccmN	Carbon dioxide concentrating mechanism protein	0.517345
MICAAv5_1930028	cbbL	Ribulose bisphosphate carboxylase large chain (RuBisCO large subunit)	0.517655
MICAAv5_1960004	_	Genome sequencing data, contig C270	0.532313
MICAAv5_1960005	_	Similarity (modular protein)	0.553517
MICAAv5_1960006	_	protein of unknown function	0.62931
MICAAv5_1960007	_	conserved protein of unknown function	0.619048
MICAAv5_1960008	_	Genome sequencing data, contig C270	0.533333
MICAAv5_1960009	_	conserved protein of unknown function	0.596491
MICAAv5_20010	_	protein of unknown function	0.555556
MICAAv5_2030026	pntA	nicotinamide nucleotide transhydrogenase, subunit alpha1	0.536118
MICAAv5_2030030	_	Genome sequencing data, contig C309	0.52413
MICAAv5_2030032	_	conserved protein of unknown function	0.514493
MICAAv5_2070022	_	protein of unknown function	0.512027
MICAAv5_2070024	proB	Glutamate 5-kinase	0.514035
MICAAv5_2070053	_	conserved protein of unknown function	0.514124
MICAAv5_210013	murQ	N-acetylmuramic acid 6-phosphate etherase	0.523344
MICAAv5_2130004	_	O-acetylhomoserine/O-acetylserine sulfhydrylase (fragment)	0.517007
MICAAv5_2130005	metX	Homoserine O-acetyltransferase	0.541209
MICAAv5_2130010	_	putative hydroxyacylglutathione hydrolase	0.549512
MICAAv5_2130017	cysK	pyridoxal-phosphate (PLP) dependent enzymes family; subunit of cysteine synthase A (O-acetylserine sulfhydrolase A)	0.5327
MICAAv5_2150027	rnhB	Ribonuclease HII	0.524038
MICAAv5_2150028	rne	Ribonuclease E homolog	0.526243
MICAAv5_2150031	gltD	Glutamate synthase [NADPH] small chain, (NADPH-GOGAT)	0.514478
MICAAv5_2150045	cpcF	Phycocyanin alpha phycocyanobilin lyase CpcF	0.512821
MICAAv5_2170007	_	Ycf66-like protein	0.522059
MICAAv5_2170039	ispG	4-hydroxy-3-methylbut-2-en-1-yl diphosphate synthase	0.513514
MICAAv5_2180001	mbhA	Myxobacterial hemagglutinin	0.552553
MICAAv5_2190001	_	Genome sequencing data, contig C325	0.52459
MICAAv5_2190015	_	putative tRNA/rRNA methyltransferase	0.522491
MICAAv5_2230009	_	conserved protein of unknown function	0.524823
MICAAv5_2230021	btpA	Photosystem I biogenesis protein BtpA	0.525822
MICAAv5_2260002	_	Zinc-containing alcohol dehydrogenase superfamily	0.516364
MICAAv5_2260004	clpP	ATP-dependent Clp protease proteolytic subunit (Endopeptidase Clp)	0.526667
MICAAv5_2270011	pyrH	Uridylate kinase (UK) (Uridine monophosphate kinase) (UMP kinase)	0.532503
MICAAv5_2280001	_	Acyl-CoA dehydrogenase	0.512486
MICAAv5_2290001	_	ABC-transporter periplasmic binding protein (fragment)	0.518325
MICAAv5_2310011	rpsE	30S ribosomal protein S5	0.521073
MICAAv5_2310012	rplR	50S ribosomal subunit protein L18	0.53168
MICAAv5_2310019	rpmC	50S ribosomal protein L29	0.534247
MICAAv5_2310020	rplP	50S ribosomal subunit protein L16	0.530952
MICAAv5_2310021	rpsC	30S ribosomal subunit protein S3	0.537723
MICAAv5_2310022	rplV	50S ribosomal subunit protein L22	0.544444
MICAAv5_2310023	rpsS	30S ribosomal subunit protein S19	0.531915
MICAAv5_2310024	rplB	50S ribosomal subunit protein L2	0.567146
MICAAv5_2310026	rplD	50S ribosomal protein L4	0.522907
MICAAv5_2310027	rplC	50S ribosomal subunit protein L3	0.530516
MICAAv5_2320013	_	Similar to tr|Q4C9C9|Q4C9C9_CROWT Similar to RNA-binding protein	0.513661
MICAAv5_2340008	sdhA	Succinate dehydrogenase flavoprotein subunit	0.516782
MICAAv5_2360015	_	Similar to tr|Q82LS9|Q82LS9	0.539785
MICAAv5_2420015	_	conserved exported protein of unknown function	0.526667
MICAAv5_2420021	_	conserved protein of unknown function	0.545894
MICAAv5_2470001	_	Similar to tr|Q3MB27|Q3MB27_ANAVT Type III restriction enzyme (fragment)	0.540166
MICAAv5_2470011	_	Similar to tr|Q6N7N6|Q6N7N6	0.539346
MICAAv5_2470015	psaA	Photosystem I P700 chlorophyll a apoprotein A1	0.532889
MICAAv5_2470016	psaB	Photosystem I P700 chlorophyll a apoprotein A2	0.521229
MICAAv5_2470034	_	VWA domain containing CoxE-like protein	0.525709
MICAAv5_250012	csd	putative cysteine desulfurase 1	0.53442
MICAAv5_250013	srpI	Protein srpI	0.519829
MICAAv5_250014	srpH	serine acetyltransferase (cysE-like)	0.530208
MICAAv5_2560013	_	Similarity (fragment)	0.543478
MICAAv5_2570011	_	conserved protein of unknown function	0.512821
MICAAv5_2570031	_	Esterase	0.516304
MICAAv5_260001	cysK	pyridoxal-phosphate (PLP) dependent enzymes family; subunit of cysteine synthase A (O-acetylserine sulfhydrolase A)	0.542477
MICAAv5_2600014	fabF	3-oxoacyl-[acyl-carrier-protein] synthase II (Beta- ketoacyl-ACP synthase II) (KAS II)	0.527578
MICAAv5_2630002	_	conserved protein of unknown function	0.512624
MICAAv5_2630005	_	conserved protein of unknown function	0.530069
MICAAv5_2630007	_	conserved protein of unknown function	0.522796
MICAAv5_2690004	_	Genome sequencing data, contig C288	0.568093
MICAAv5_270005	groEL	60 kDa chaperonin (Protein Cpn60) (groEL protein)	0.521505
MICAAv5_270027	_	Similar to Q4CA91_CROWT S-layer homology region	0.513716
MICAAv5_2720001	gmk	Guanylate kinase	0.531532
MICAAv5_2730004	_	Similar to tr|Q55858|Q55858	0.614583
MICAAv5_2750006	atsD	AtsD protein	0.55654
MICAAv5_2750014	argJ	Arginine biosynthesis bifunctional protein ArgJ 1 [Includes: Glutamate N-acetyltransferase ; Amino-acid acetyltransferase]	0.539452
MICAAv5_2760005	petC	Cytochrome b6-f complex iron-sulfur subunit	0.524074
MICAAv5_2760019	_	conserved membrane protein of unknown function	0.513914
MICAAv5_280020	pfkA	6-phosphofructokinase 1	0.527239
MICAAv5_2840003	_	conserved protein of unknown function	0.589372
MICAAv5_2840009	atpD	ATP synthase subunit beta, membrane-bound, F1 sector	0.512767
MICAAv5_2860004	_	Similar to tr|A0ZJ44_NODSP RNA-binding protein	0.514124
MICAAv5_2900004	_	conserved exported protein of unknown function	0.53163
MICAAv5_2900017	speH	S-adenosylmethionine decarboxylase proenzyme	0.514706
MICAAv5_2920028	pnp	Polyribonucleotide nucleotidyltransferase	0.519963
MICAAv5_3040001	_	Similar to tr|Q8ZSB1|Q8ZSB1	0.525751
MICAAv5_3040004	_	putative enzyme	0.529611
MICAAv5_3050020	_	Similar to tr|P73642|P73642	0.533333
MICAAv5_3050028	_	Genome sequencing data, contig C253 (fragment)	0.539769
MICAAv5_3060001	_	Copper-transporting ATPase 2 (fragment)	0.557858
MICAAv5_3060002	_	Genome sequencing data, contig C253	0.522807
MICAAv5_3060007	_	transposase	0.52862
MICAAv5_310002	rpsM	30S ribosomal subunit protein S13	0.567708
MICAAv5_310003	rpsK	30S ribosomal subunit protein S11	0.549618
MICAAv5_310005	rplQ	50S ribosomal subunit protein L17	0.566952
MICAAv5_310006	truA	tRNA pseudouridine synthase A	0.553922
MICAAv5_310008	rpsI	30S ribosomal protein S9	0.52657
MICAAv5_320001	_	Similar to tr|Q3MB27|Q3MB27_ANAVT Type III restriction enzyme (fragment)	0.537015
MICAAv5_320002	_	protein of unknown function	0.559748
MICAAv5_3220030	ctaA	Cytochrome c oxidase subunit XV assembly protein	0.518402
MICAAv5_3260002	_	putative membrane protein	0.519192
MICAAv5_3290009	nrtC	Nitrate transport ATP-binding protein	0.511709
MICAAv5_3320002	cobL	Precorrin-6Y C(5,15)-methyltransferase	0.520883
MICAAv5_3330025	groES	10kDa chaperonin (Protein Cpn10) (groES protein)	0.516026
MICAAv5_3380004	_	conserved protein of unknown function	0.527115
MICAAv5_340015	cobA	Uroporphyrinogen-III C-methyltransferase	0.524345
MICAAv5_3420002	_	Similarity (fragment)	0.517544
MICAAv5_3520003	_	TPR repeat protein	0.528674
MICAAv5_3530002	_	Hyalin repeat protein (fragment)	0.528373
MICAAv5_3530019	_	protein of unknown function	0.52459
MICAAv5_3530034	_	Genome sequencing data, contig C323	0.523016
MICAAv5_3530035	_	conserved protein of unknown function	0.518817
MICAAv5_3550019	kdpA	high-affinity potassium transport system P-type ATPase, , A chain	0.553633
MICAAv5_3550020	kdpB	P-type ATPase, high-affinity potassium transport system, B chain, a phophatase-like domain	0.566204
MICAAv5_3560002	kdpC	P-type ATPase, high-affinity potassium transport system, C chain	0.515291
MICAAv5_3560013	_	conserved membrane protein of unknown function	0.513784
MICAAv5_3640013	_	conserved protein of unknown function	0.525938
MICAAv5_3660002	_	Similar to tr|Q6YRT4|Q6YRT4	0.519841
MICAAv5_3720002	_	protein of unknown function	0.515152
MICAAv5_3760013	infB	translation initiation factor IF-2	0.547643
MICAAv5_3770026	ftsZ	Cell division protein ftsZ	0.536058
MICAAv5_390004	aroF	Phospho-2-dehydro-3-deoxyheptonate aldolase	0.517045
MICAAv5_40005	yhaA	putative amidohydrolase yhaA	0.522059
MICAAv5_40007	cpcB	C-phycocyanin beta chain	0.535645
MICAAv5_40008	cpcA	C-phycocyanin alpha chain	0.519427
MICAAv5_40009	cpcC	Phycobilisome 32.1 kDa linker polypeptide, phycocyanin-associated, rod 1	0.521047
MICAAv5_410001	_	Photosystem Q(B) protein (fragment)	0.522863
MICAAv5_4150002	_	Similar to tr|Q8E9G6|Q8E9G6 (fragment)	0.573099
MICAAv5_440001	accB	Biotin carboxyl carrier protein of acetyl-CoA carboxylase	0.529293
MICAAv5_440002	efp	Elongation factor P	0.512545
MICAAv5_440005	_	Type III restriction enzyme res subunit	0.533507
MICAAv5_500001	ccmK	Carbon dioxide-concentrating mechanism protein CcmK homolog 4	0.525862
MICAAv5_500002	ccmK	Carbon dioxide-concentrating mechanism protein CcmK homolog 3	0.527508
MICAAv5_520006	_	conserved protein of unknown function	0.512041
MICAAv5_520048	_	protein of unknown function	0.526316
MICAAv5_540016	pyrC	Dihydroorotase	0.516908
MICAAv5_570001	_	Photosystem II D2 protein (fragment)	0.511696
MICAAv5_570002	psbC	Photosystem II 44 kDa reaction center protein	0.534346
MICAAv5_620010	mreB	Rod shape-determining protein mreB	0.516378
MICAAv5_650009	psaC	Photosystem I iron-sulfur center	0.52439
MICAAv5_660001	_	conserved protein of unknown function	0.519654
MICAAv5_660002	_	conserved protein of unknown function	0.524003
MICAAv5_660014	_	conserved protein of unknown function	0.51178
MICAAv5_70015	hemL	Glutamate-1-semialdehyde 2,1-aminomutase	0.525081
MICAAv5_730020	_	conserved protein of unknown function	0.516746
MICAAv5_80003	atpE	ATP synthase subunit c	0.54065
MICAAv5_80007	atpA	ATP synthase subunit alpha, membrane-bound, F1 sector	0.524188
MICAAv5_80023	rpsL	30S ribosomal subunit protein S12	0.518229
MICAAv5_80024	rpsG	30S ribosomal subunit protein S7	0.518047
MICAAv5_80025	fusA	Elongation factor G (EF-G)	0.524085
MICAAv5_80026	tufB	Elongation factor Tu (EF-Tu)	0.526016
MICAAv5_810001	_	Histidine kinase like sensor protein	0.519759
MICAAv5_810002	_	Site-specific recombinase	0.514739
MICAAv5_810005	_	Genome sequencing data, contig C319	0.559633
MICAAv5_810009	_	Sodium-dependent bicarbonate transporter	0.545455
MICAAv5_830003	_	Similar to tr|P73214|P73214	0.542972
MICAAv5_950007	_	Genome sequencing data, contig C327	0.512461
MICAAv5_1000001	_	Similar to tr|Q97VN8|Q97VN8	0.298765
MICAAv5_1000002	_	Similarity	0.329268
MICAAv5_100003	_	conserved protein of unknown function	0.313916
MICAAv5_1010001	_	transposase (fragment)	0.335329
MICAAv5_1020012	_	Similar to tr|A0YRK7|A0YRK7_9CYAN WD-repeat protein (modular protein)	0.336511
MICAAv5_1060043	_	protein of unknown function	0.316239
MICAAv5_1060081	_	protein of unknown function	0.321839
MICAAv5_1060082	_	protein of unknown function	0.222222
MICAAv5_1070009	_	protein of unknown function	0.285714
MICAAv5_1090001	_	conserved protein of unknown function	0.333333
MICAAv5_1090002	_	PilT protein domain protein	0.315068
MICAAv5_1090003	_	protein of unknown function	0.30303
MICAAv5_1100003	_	conserved protein of unknown function	0.293651
MICAAv5_1100004	_	Genome sequencing data, contig C293	0.307443
MICAAv5_1100014	_	Similar to tr|Q116L6|Q116L6_TRIEI Glycosyl transferase	0.340741
MICAAv5_110002	_	Similar to tr|Q8KB64|Q8KB64	0.318182
MICAAv5_1160018	_	conserved protein of unknown function	0.318519
MICAAv5_1180001	_	protein of unknown function	0.331606
MICAAv5_1180005	_	protein of unknown function	0.340278
MICAAv5_1240002	_	conserved protein of unknown function	0.333865
MICAAv5_1270001	_	protein of unknown function	0.304094
MICAAv5_1280018	_	conserved protein of unknown function	0.333333
MICAAv5_1280019	_	conserved protein of unknown function	0.335512
MICAAv5_1280042	_	conserved protein of unknown function	0.338462
MICAAv5_1300009	_	protein of unknown function	0.306122
MICAAv5_1390001	_	conserved protein of unknown function	0.312925
MICAAv5_1400002	_	YcfA family protein (fragment)	0.291667
MICAAv5_1400003	_	conserved protein of unknown function	0.325843
MICAAv5_140001	_	protein of unknown function	0.322581
MICAAv5_1420003	_	conserved protein of unknown function	0.336449
MICAAv5_1460002	_	conserved protein of unknown function	0.328889
MICAAv5_1500004	_	PilT protein-like protein	0.338501
MICAAv5_1570005	_	Genome sequencing data, contig C328	0.330634
MICAAv5_1580003	_	protein of unknown function	0.325236
MICAAv5_1620011	_	conserved membrane protein of unknown function	0.337209
MICAAv5_1620014	_	conserved protein of unknown function	0.310502
MICAAv5_1660007	_	putative Cytoplasmic membrane protein	0.304617
MICAAv5_1690013	_	conserved protein of unknown function	0.309091
MICAAv5_1690019	_	conserved protein of unknown function	0.29928
MICAAv5_170007	_	conserved protein of unknown function	0.317045
MICAAv5_170013	_	conserved protein of unknown function	0.334385
MICAAv5_1730010	_	conserved protein of unknown function	0.31828
MICAAv5_1740001	_	conserved protein of unknown function	0.333333
MICAAv5_1750001	_	conserved protein of unknown function	0.323024
MICAAv5_1750002	_	conserved protein of unknown function	0.295977
MICAAv5_1770008	_	conserved protein of unknown function	0.300813
MICAAv5_1770021	_	conserved protein of unknown function	0.333333
MICAAv5_1800011	_	putative dCTP deaminase	0.314208
MICAAv5_1820001	_	Transcriptional regulator	0.327363
MICAAv5_1830016	_	conserved protein of unknown function	0.316327
MICAAv5_1860006	_	Similar to tr|Q7NKA5|Q7NKA5	0.330969
MICAAv5_1860016	_	conserved protein of unknown function	0.314815
MICAAv5_1860017	_	conserved protein of unknown function	0.326984
MICAAv5_1900003	_	protein of unknown function	0.327684
MICAAv5_1900017	_	protein of unknown function	0.325
MICAAv5_190011	_	Genome sequencing data, contig C265	0.337719
MICAAv5_1930033	_	conserved protein of unknown function	0.333333
MICAAv5_1930035	_	Ribosome-recycling factor (fragment)	0.34
MICAAv5_1950004	_	conserved protein of unknown function	0.323232
MICAAv5_2010011	_	conserved protein of unknown function	0.335083
MICAAv5_2060013	_	conserved protein of unknown function	0.294686
MICAAv5_2070012	_	protein of unknown function	0.244898
MICAAv5_2070013	_	protein of unknown function	0.302469
MICAAv5_2070043	_	conserved protein of unknown function	0.337255
MICAAv5_2080003	bacA	Bacilysin biosynthesis protein BacA	0.338073
MICAAv5_2080004	aerE	AerE	0.322581
MICAAv5_2080010	_	protein of unknown function	0.323587
MICAAv5_2080011	_	conserved protein of unknown function	0.310345
MICAAv5_2080012	_	AerN (fragment)	0.320781
MICAAv5_2080019	_	NAD(P)H-quinone oxidoreductase subunit 4L (fragment)	0.31746
MICAAv5_2090002	_	Genome sequencing data, contig C325 (fragment)	0.309735
MICAAv5_2090006	_	protein of unknown function	0.3367
MICAAv5_2090007	_	Genome sequencing data, contig C325	0.271523
MICAAv5_2130006	_	conserved protein of unknown function	0.271318
MICAAv5_2130014	_	protein of unknown function	0.217391
MICAAv5_2130028	_	protein of unknown function	0.32866
MICAAv5_2130038	_	Genome sequencing data, contig C310	0.324786
MICAAv5_2150003	_	Similarity	0.326007
MICAAv5_2150009	_	Genome sequencing data, contig C310	0.336357
MICAAv5_2150011	_	Genome sequencing data, contig C322	0.338384
MICAAv5_2150014	_	XisI protein-like	0.294686
MICAAv5_2150016	_	protein of unknown function	0.326531
MICAAv5_2170020	_	protein of unknown function	0.319249
MICAAv5_2170027	_	WD repeat protein	0.292319
MICAAv5_220009	_	conserved protein of unknown function	0.308824
MICAAv5_2220002	_	protein of unknown function	0.299145
MICAAv5_2230001	_	protein of unknown function	0.333333
MICAAv5_2230016	_	Similarity	0.286822
MICAAv5_2240001	_	Similarity	0.302564
MICAAv5_2320015	_	conserved protein of unknown function	0.339744
MICAAv5_2330001	_	protein of unknown function	0.339901
MICAAv5_2330004	_	Molybdopterin-guanine dinucleotide biosynthesis protein A like	0.298246
MICAAv5_2330005	_	conserved protein of unknown function	0.336182
MICAAv5_2330007	_	Plasmid stabilization system protein like	0.337209
MICAAv5_2340001	_	conserved protein of unknown function	0.335404
MICAAv5_2340002	_	Genome sequencing data, contig C266	0.318519
MICAAv5_2340005	_	protein of unknown function	0.325052
MICAAv5_2350001	_	protein of unknown function	0.302721
MICAAv5_2400002	_	conserved protein of unknown function	0.300813
MICAAv5_2400003	_	conserved protein of unknown function	0.32377
MICAAv5_2400004	_	PilT protein-like (fragment)	0.280702
MICAAv5_2400005	_	PilT protein-like (fragment)	0.321138
MICAAv5_2400006	_	conserved protein of unknown function	0.329502
MICAAv5_2400007	_	Genome sequencing data, contig C326	0.3125
MICAAv5_2400008	_	conserved protein of unknown function	0.329545
MICAAv5_2400010	_	conserved protein of unknown function	0.329114
MICAAv5_2400011	_	Similarity	0.278689
MICAAv5_2410001	_	conserved protein of unknown function	0.304527
MICAAv5_2410002	_	conserved protein of unknown function	0.3
MICAAv5_2410005	_	protein of unknown function	0.318182
MICAAv5_2410006	_	conserved protein of unknown function	0.307692
MICAAv5_2410007	_	protein of unknown function	0.277778
MICAAv5_2410012	_	Similar to tr|Q10XF7|Q10XF7_TRIEI ATPase	0.328899
MICAAv5_2420003	wbyB	WbyB protein	0.316804
MICAAv5_2440010	_	transposase (fragment)	0.328877
MICAAv5_2460009	_	conserved protein of unknown function	0.338028
MICAAv5_2460015	_	conserved membrane protein of unknown function	0.330813
MICAAv5_2470018	_	Genome sequencing data, contig C328	0.337037
MICAAv5_2470019	_	protein of unknown function	0.314394
MICAAv5_2470026	_	Genome sequencing data, contig C320	0.332584
MICAAv5_2490004	_	protein of unknown function	0.299145
MICAAv5_2500002	_	conserved protein of unknown function	0.321429
MICAAv5_250006	_	protein of unknown function	0.333333
MICAAv5_2510005	_	Genome sequencing data, contig C313 (fragment)	0.291667
MICAAv5_2520017	_	conserved protein of unknown function	0.316498
MICAAv5_2520018	_	PilT protein, N-terminal	0.291358
MICAAv5_2530006	_	conserved protein of unknown function	0.315789
MICAAv5_2530007	_	conserved protein of unknown function	0.314815
MICAAv5_2540003	_	protein of unknown function	0.292398
MICAAv5_2560020	_	Type-2 restriction enzyme NspV (fragment)	0.333333
MICAAv5_2560022	nspVM	Modification methylase NspV	0.325742
MICAAv5_2570012	_	Putative endoribonuclease (fragment)	0.327416
MICAAv5_2570013	_	conserved protein of unknown function	0.327027
MICAAv5_2570024	_	Similarity	0.318809
MICAAv5_2570037	_	conserved protein of unknown function	0.304136
MICAAv5_2570038	_	conserved protein of unknown function	0.322581
MICAAv5_2570040	_	Similar to tr|Q3M5U7|Q3M5U7_ANAVT PilT protein-like	0.289406
MICAAv5_2570041	_	conserved protein of unknown function	0.337719
MICAAv5_2570042	_	conserved protein of unknown function	0.269841
MICAAv5_2570044	_	Similarity	0.30581
MICAAv5_2600004	_	PilT-like protein	0.325581
MICAAv5_2600016	_	conserved protein of unknown function	0.323706
MICAAv5_2600017	_	putative DNA methyltransferase	0.325503
MICAAv5_2600019	_	conserved protein of unknown function	0.334064
MICAAv5_2600020	_	conserved protein of unknown function	0.328638
MICAAv5_260009	_	Genome sequencing data, contig C225 (fragment)	0.337302
MICAAv5_260012	_	Similarity	0.320833
MICAAv5_260015	_	conserved protein of unknown function	0.301503
MICAAv5_260058	_	conserved protein of unknown function	0.3375
MICAAv5_260066	_	PilT-like protein (fragment)	0.328571
MICAAv5_2680003	_	conserved protein of unknown function	0.333333
MICAAv5_2690017	_	Similarity	0.323362
MICAAv5_270001	_	conserved protein of unknown function	0.295359
MICAAv5_270002	_	Similarity (fragment)	0.303922
MICAAv5_270003	_	protein of unknown function	0.32494
MICAAv5_2720005	_	conserved protein of unknown function	0.326211
MICAAv5_2720006	_	conserved protein of unknown function	0.319187
MICAAv5_2720009	_	Genome sequencing data, contig C316	0.32197
MICAAv5_2730003	_	Genome sequencing data, contig C316	0.303738
MICAAv5_2750007	_	Putative Transcriptional modulator of MazE/toxin,MazF (fragment)	0.34058
MICAAv5_2760006	_	putative Type II site-specific deoxyribonuclease	0.337853
MICAAv5_2760007	_	protein of unknown function	0.338569
MICAAv5_2760015	_	conserved protein of unknown function	0.328671
MICAAv5_2760021	_	Similar to tr|P73041|P73041	0.313253
MICAAv5_2760023	_	conserved protein of unknown function	0.331111
MICAAv5_2780002	_	conserved protein of unknown function	0.321212
MICAAv5_2790002	_	conserved membrane protein of unknown function	0.312821
MICAAv5_2790005	_	conserved protein of unknown function	0.331169
MICAAv5_2790007	_	putative glycosyl transferase	0.319202
MICAAv5_2800019	_	Similar to tr|Q7NH77|Q7NH77	0.336842
MICAAv5_2800026	_	conserved protein of unknown function	0.338936
MICAAv5_2800027	_	Similar to tr|Q9S1D9|Q9S1D9	0.321212
MICAAv5_280017	_	Genome sequencing data, contig C287 (fragment)	0.338462
MICAAv5_2810001	_	FdxN element excision controlling factor protein (fragment)	0.309091
MICAAv5_2830005	_	Genome sequencing data, contig C327	0.335878
MICAAv5_2830006	copG	Helix-turn-helix protein	0.333333
MICAAv5_2840007	_	Similar to tr|Q8Z0R9|Q8Z0R9	0.296037
MICAAv5_2840008	_	protein of unknown function	0.296296
MICAAv5_2900025	_	conserved protein of unknown function	0.314961
MICAAv5_2900026	_	protein of unknown function	0.293333
MICAAv5_2900027	_	Similar to tr|Q7NDL6|Q7NDL6	0.333333
MICAAv5_2900030	_	conserved protein of unknown function	0.336123
MICAAv5_2910001	_	protein of unknown function	0.317967
MICAAv5_2920002	_	conserved protein of unknown function	0.335714
MICAAv5_2920013	_	Genome sequencing data, contig C308	0.319149
MICAAv5_2940003	_	protein of unknown function	0.28
MICAAv5_2960002	_	protein of unknown function	0.340741
MICAAv5_30011	_	protein of unknown function	0.335979
MICAAv5_30012	_	conserved protein of unknown function	0.314074
MICAAv5_3020002	_	conserved protein of unknown function	0.333333
MICAAv5_3020005	_	Genome sequencing data, contig C316	0.332172
MICAAv5_3070002	_	protein of unknown function	0.328449
MICAAv5_3080002	_	protein of unknown function	0.322917
MICAAv5_3120021	_	conserved protein of unknown function	0.328042
MICAAv5_3120030	_	conserved protein of unknown function	0.283582
MICAAv5_3120031	_	conserved protein of unknown function	0.251174
MICAAv5_3140002	_	Similarity	0.328283
MICAAv5_3220002	_	Genome sequencing data, contig C320	0.333333
MICAAv5_3220008	_	protein of unknown function	0.325282
MICAAv5_3220009	_	protein of unknown function	0.328283
MICAAv5_3240002	_	conserved protein of unknown function	0.333333
MICAAv5_3240041	_	PilT protein domain protein (fragment)	0.289308
MICAAv5_3240042	_	DNA polymerase beta domain protein region (fragment)	0.330189
MICAAv5_3300010	_	Similar to tr|Q8YMM3|Q8YMM3	0.316384
MICAAv5_3340003	_	conserved protein of unknown function	0.307116
MICAAv5_3340011	_	Genome sequencing data, contig C328	0.335731
MICAAv5_3340012	_	protein of unknown function	0.336036
MICAAv5_3360021	_	Genome sequencing data, contig C298	0.324019
MICAAv5_3360022	_	protein of unknown function	0.333333
MICAAv5_3380007	_	Genome sequencing data, contig C291 (fragment)	0.258333
MICAAv5_340017	_	conserved protein of unknown function	0.310078
MICAAv5_340029	_	conserved protein of unknown function	0.3382
MICAAv5_340032	_	Genome sequencing data, contig C296	0.29581
MICAAv5_3440004	_	PIN domain protein like protein	0.340528
MICAAv5_3440009	_	XisH protein (fragment)	0.324786
MICAAv5_3440010	_	FdxN element excision controlling factor protein	0.299694
MICAAv5_3440011	_	conserved protein of unknown function	0.320988
MICAAv5_3450006	_	conserved protein of unknown function	0.29798
MICAAv5_3450007	_	protein of unknown function	0.333333
MICAAv5_3470001	_	conserved protein of unknown function	0.321839
MICAAv5_350002	_	conserved protein of unknown function	0.321321
MICAAv5_350019	_	conserved protein of unknown function	0.277778
MICAAv5_3510007	mjaIIIM	Modification methylase MjaIII	0.310383
MICAAv5_3510009	_	conserved protein of unknown function	0.317927
MICAAv5_3510010	_	conserved protein of unknown function	0.331658
MICAAv5_3510012	_	conserved protein of unknown function	0.333333
MICAAv5_3510013	_	conserved protein of unknown function	0.323706
MICAAv5_3510014	_	conserved protein of unknown function	0.337037
MICAAv5_3530003	_	Genome sequencing data, contig C323	0.338308
MICAAv5_3530020	_	membrane protein of unknown function	0.304797
MICAAv5_3530022	_	Methyltransferase type 11	0.338188
MICAAv5_3540007	_	conserved protein of unknown function	0.326241
MICAAv5_3550015	_	conserved protein of unknown function	0.322307
MICAAv5_3560001	_	Modification methylase HindV (fragment)	0.333333
MICAAv5_3560015	_	FdxN element excision controlling factor protein	0.319048
MICAAv5_3560022	_	Similar to tr|Q8Z0E8|Q8Z0E8 (fragment)	0.323625
MICAAv5_3590001	_	protein of unknown function	0.305556
MICAAv5_3610017	_	protein of unknown function	0.306738
MICAAv5_3630004	_	Similar to tr|Q8YMI2|Q8YMI2	0.297189
MICAAv5_3630009	_	conserved protein of unknown function	0.30303
MICAAv5_3630010	_	Similar to tr|Q7NKA4|Q7NKA4	0.279693
MICAAv5_3630011	_	Nucleotide binding protein PINc (fragment)	0.308943
MICAAv5_3630012	_	Similar to tr|Q8YMI2|Q8YMI2	0.317269
MICAAv5_3640023	_	conserved protein of unknown function	0.304556
MICAAv5_3650002	_	Genome sequencing data, contig C317	0.315522
MICAAv5_3680002	_	conserved protein of unknown function	0.328638
MICAAv5_3680004	_	conserved protein of unknown function	0.337748
MICAAv5_3690008	_	Similarity (modular protein)	0.329114
MICAAv5_3700011	_	PilT protein domain protein	0.331337
MICAAv5_3720009	_	Genome sequencing data, contig C314	0.329502
MICAAv5_3730008	_	conserved membrane protein of unknown function	0.324294
MICAAv5_3730010	_	protein of unknown function	0.307692
MICAAv5_3730034	_	conserved protein of unknown function	0.333333
MICAAv5_3730036	_	conserved protein of unknown function	0.328638
MICAAv5_3740011	_	conserved protein of unknown function	0.306387
MICAAv5_3740024	_	Similar to Nter part of tr|Q7NJC2|Q7NJC2 (fragment)	0.340136
MICAAv5_3740025	_	conserved protein of unknown function	0.333333
MICAAv5_3750002	_	protein of unknown function	0.330065
MICAAv5_3770022	_	protein of unknown function	0.307407
MICAAv5_3770037	_	Similar to tr|P72713|P72713	0.295652
MICAAv5_3780002	_	conserved protein of unknown function	0.311828
MICAAv5_3780003	_	Genome sequencing data, contig C225 (fragment)	0.318008
MICAAv5_3780006	_	conserved protein of unknown function	0.326969
MICAAv5_3790009	_	putative enzyme	0.306513
MICAAv5_3790011	_	conserved protein of unknown function	0.308943
MICAAv5_3790012	ecoRIM	Modification methylase EcoRI	0.292517
MICAAv5_3790013	ecoRIR	Type-2 restriction enzyme EcoRI	0.309438
MICAAv5_3790021	_	Genome sequencing data, contig C327	0.307246
MICAAv5_3810015	_	conserved protein of unknown function	0.339818
MICAAv5_3940001	_	conserved protein of unknown function	0.335505
MICAAv5_3980001	_	protein of unknown function	0.326531
MICAAv5_3990002	_	Atn1 protein (fragment)	0.336066
MICAAv5_400003	_	conserved protein of unknown function	0.335697
MICAAv5_400004	_	conserved protein of unknown function	0.328829
MICAAv5_400005	_	conserved protein of unknown function	0.314883
MICAAv5_400007	_	Genome sequencing data, contig C286	0.320204
MICAAv5_400008	_	Similar to tr|Q8YNU0|Q8YNU0	0.322917
MICAAv5_40001	_	transposase (fragment)	0.32381
MICAAv5_400012	_	conserved protein of unknown function	0.324074
MICAAv5_40018	_	Genome sequencing data, contig C321	0.327014
MICAAv5_40020	_	Similarity	0.333333
MICAAv5_4210001	_	conserved protein of unknown function	0.3375
MICAAv5_450006	_	conserved protein of unknown function	0.304
MICAAv5_450007	_	conserved protein of unknown function	0.320261
MICAAv5_450028	_	conserved protein of unknown function	0.328205
MICAAv5_450029	_	conserved protein of unknown function	0.328947
MICAAv5_450034	_	conserved protein of unknown function	0.324895
MICAAv5_460003	_	conserved protein of unknown function	0.335697
MICAAv5_460010	_	conserved protein of unknown function	0.333333
MICAAv5_480004	_	conserved protein of unknown function	0.327536
MICAAv5_490005	_	protein of unknown function	0.339065
MICAAv5_520005	_	conserved protein of unknown function	0.328571
MICAAv5_520014	_	conserved protein of unknown function	0.337838
MICAAv5_520022	_	conserved protein of unknown function	0.322344
MICAAv5_520023	_	conserved protein of unknown function	0.328638
MICAAv5_520025	haeIIR	Type-2 restriction enzyme HaeII	0.325864
MICAAv5_540003	_	protein of unknown function	0.313433
MICAAv5_540018	_	Similarity	0.291005
MICAAv5_570008	_	conserved protein of unknown function	0.339506
MICAAv5_580001	_	Plasmid stabilization system	0.305221
MICAAv5_580002	_	conserved protein of unknown function	0.268657
MICAAv5_580008	_	conserved membrane protein of unknown function	0.275041
MICAAv5_590004	_	conserved protein of unknown function	0.339623
MICAAv5_590005	_	protein of unknown function	0.328571
MICAAv5_60003	_	conserved protein of unknown function	0.333333
MICAAv5_60006	_	Predicted nucleic acid-binding protein	0.331126
MICAAv5_620004	_	Similarity (fragment)	0.29902
MICAAv5_630008	_	protein of unknown function	0.308642
MICAAv5_640014	_	putative prophage maintenance system killer protein	0.338422
MICAAv5_640017	_	conserved protein of unknown function	0.298246
MICAAv5_640018	_	conserved protein of unknown function	0.277193
MICAAv5_640031	_	Genome sequencing data, contig C325 (fragment)	0.333333
MICAAv5_670008	_	conserved protein of unknown function	0.32971
MICAAv5_680002	_	conserved protein of unknown function	0.333333
MICAAv5_680031	tmk	Thymidylate kinase	0.331731
MICAAv5_680055	_	membrane protein of unknown function	0.331808
MICAAv5_700002	_	N-6 DNA methylase (modular protein)	0.33642
MICAAv5_710004	_	conserved protein of unknown function	0.309524
MICAAv5_720006	_	protein of unknown function	0.31345
MICAAv5_740007	_	Genome sequencing data, contig C328 (modular protein)	0.334023
MICAAv5_750011	_	conserved protein of unknown function	0.338028
MICAAv5_760008	_	conserved membrane protein of unknown function	0.337553
MICAAv5_780002	_	conserved protein of unknown function	0.314074
MICAAv5_780003	_	Similar to tr|Q8YY88|Q8YY88 (fragment)	0.310415
MICAAv5_800021	_	conserved protein of unknown function	0.32956
MICAAv5_800022	_	conserved protein of unknown function	0.333333
MICAAv5_800023	_	conserved protein of unknown function	0.307626
MICAAv5_800042	_	protein of unknown function	0.325035
MICAAv5_800043	_	conserved protein of unknown function	0.334855
MICAAv5_80055	_	Similar to tr|Q7NCP2|Q7NCP2	0.330749
MICAAv5_80056	_	Genome sequencing data, contig C318	0.318841
MICAAv5_80057	_	Genome sequencing data, contig C318	0.3
MICAAv5_820003	_	Specificity determinant HsdS-like (fragment)	0.339031
MICAAv5_840009	xisH	FdxN element excision controlling factor protein	0.333333
MICAAv5_880007	_	protein of unknown function	0.30719
MICAAv5_90002	_	conserved protein of unknown function	0.338164
MICAAv5_90025	_	exported protein of unknown function	0.323408
MICAAv5_90027	_	conserved protein of unknown function	0.336434
MICAAv5_90028	_	protein of unknown function	0.307958
MICAAv5_90029	_	protein of unknown function	0.312636
MICAAv5_90033	_	conserved protein of unknown function	0.301802
MICAAv5_910001	_	conserved protein of unknown function	0.304422
MICAAv5_950017	_	Genome sequencing data, contig C327	0.313333
MICAAv5_960026	_	conserved protein of unknown function	0.321168
MICAAv5_960027	_	conserved protein of unknown function	0.338164
MICAAv5_960041	_	conserved protein of unknown function	0.326241
MICAAv5_960043	_	Genome sequencing data, contig C327	0.324074
MICAAv5_960044	_	Genome sequencing data, contig C327	0.337748
MICAAv5_960045	_	Genome sequencing data, contig C327 (fragment)	0.294686
MICAAv5_960049	_	conserved protein of unknown function	0.317673
MICAAv5_970017	_	conserved protein of unknown function	0.316436
MICAAv5_970018	_	conserved protein of unknown function	0.31424
MICAAv5_970035	_	Similar to tr|Q5NZB9|Q5NZB9	0.333333
MICAAv5_970040	_	Genome sequencing data, contig C327	0.326468
MICAAv5_990002	_	protein of unknown function	0.310924

## Sheet: PCC9717
PCC9717
Label	Gene	Product	GC Content
MICABv5_1000006	_	Sodium-dependent bicarbonate transporter	0.54902
MICABv5_1020001	cobL	Precorrin-6Y C(5,15)-methyltransferase [decarboxylating]	0.51773
MICABv5_1050002	_	Genome sequencing data, contig C189	0.550781
MICABv5_1270001	_	MgtC/SapB transporter	0.543967
MICABv5_1270002	_	conserved protein of unknown function	0.521415
MICABv5_1280001	_	Glycosyl transferase family 2	0.530594
MICABv5_1280002	_	conserved protein of unknown function	0.532544
MICABv5_1360005	_	conserved protein of unknown function	0.519231
MICABv5_1450002	_	Similarity	0.535354
MICABv5_1460003	trpD	Anthranilate phosphoribosyltransferase	0.519268
MICABv5_1500016	_	XisI protein (fragment)	0.542636
MICABv5_1530003	_	Serine/threonine protein kinase	0.538749
MICABv5_1580002	_	N-acetylmuramoyl-L-alanine amidase	0.520274
MICABv5_1590009	ccmK	Carbon dioxide-concentrating mechanism protein CcmK homolog 3	0.517799
MICABv5_1590010	ccmK	Carbon dioxide-concentrating mechanism protein CcmK homolog 4	0.534483
MICABv5_1690002	_	protein of unknown function	0.534989
MICABv5_1740008	_	protein of unknown function	0.515152
MICABv5_1790011	_	Similarity	0.564626
MICABv5_1800004	_	conserved protein of unknown function	0.548611
MICABv5_180005	_	Pyruvate dehydrogenase complex dihydrolipoamide acetyltransferase component	0.526984
MICABv5_180006	_	conserved protein of unknown function	0.517473
MICABv5_180015	_	conserved protein of unknown function	0.596834
MICABv5_180016	_	Genome sequencing data, contig C270	0.539683
MICABv5_1810008	_	Genome sequencing data, contig C274	0.52443
MICABv5_1820001	_	conserved protein of unknown function	0.536859
MICABv5_1830004	_	conserved protein of unknown function	0.546099
MICABv5_2050001	_	Similar to tr|Q12JK6|Q12JK6_SHEDO Peptidase S8 and S53 (fragment)	0.521335
MICABv5_2100009	_	conserved protein of unknown function	0.514916
MICABv5_2160001	_	Genome sequencing data, contig C288	0.574687
MICABv5_2190004	rpoB	DNA-directed RNA polymerase subunit beta	0.525362
MICABv5_2250003	_	putative enzyme	0.532646
MICABv5_2370007	rpsL	30S ribosomal subunit protein S12	0.518229
MICABv5_2370009	fusA	Elongation factor G (EF-G)	0.52264
MICABv5_2370010	tufB	Elongation factor Tu (EF-Tu)	0.517886
MICABv5_2460001	_	protein of unknown function	0.520468
MICABv5_2560004	yhaA	putative amidohydrolase yhaA	0.522876
MICABv5_2560005	cpcB	C-phycocyanin beta chain	0.537572
MICABv5_2560006	cpcA	C-phycocyanin alpha chain	0.517382
MICABv5_2560007	cpcC	Phycobilisome 32.1 kDa linker polypeptide, phycocyanin-associated, rod 1	0.52446
MICABv5_2570008	_	protein of unknown function	0.558824
MICABv5_2570014	_	putative peptidase	0.542419
MICABv5_2630002	_	protein of unknown function	0.539519
MICABv5_2670005	_	conserved protein of unknown function	0.533333
MICABv5_2820004	cbbL	Ribulose bisphosphate carboxylase large chain (RuBisCO large subunit)	0.516243
MICABv5_2820006	ccmM	Carbon dioxide concentrating mechanism protein CcmM	0.543645
MICABv5_2820007	ccmL	Carbon dioxide concentrating mechanism protein CcmL	0.516026
MICABv5_2820008	ccmK	Carbon dioxide-concentrating mechanism protein CcmK	0.546784
MICABv5_2820009	csoS1A	major carboxysome shell protein 1A (carbon dioxide concentrating mechanism protein)	0.532051
MICABv5_2850005	_	protein of unknown function	0.52193
MICABv5_2850006	_	protein of unknown function	0.55102
MICABv5_2890004	_	conserved protein of unknown function	0.562963
MICABv5_2910019	groES	10kDa chaperonin (Protein Cpn10) (groES protein)	0.522436
MICABv5_2960007	speH	S-adenosylmethionine decarboxylase proenzyme	0.517157
MICABv5_2970006	psbC	Photosystem II 44 kDa reaction center protein	0.533623
MICABv5_3040005	pnp	Polyribonucleotide nucleotidyltransferase	0.519963
MICABv5_3050003	argJ	Arginine biosynthesis bifunctional protein ArgJ [Includes: Glutamate N-acetyltransferase ; Amino-acid acetyltransferase]	0.537037
MICABv5_3080016	pfkA	6-phosphofructokinase 1	0.529086
MICABv5_3080026	_	putative phosphoglycerate mutase	0.516279
MICABv5_3090002	_	putative peptidase	0.542972
MICABv5_3130001	_	conserved protein of unknown function	0.515038
MICABv5_3160007	groEL	60 kDa chaperonin (Protein Cpn60) (groEL protein)	0.524492
MICABv5_3210009	_	conserved protein of unknown function	0.524823
MICABv5_3280012	petC	Cytochrome b6-f complex iron-sulfur subunit	0.518519
MICABv5_330007	_	Short-chain dehydrogenase/reductase	0.518519
MICABv5_3360006	rpsM	30S ribosomal subunit protein S13	0.567708
MICABv5_3360007	rpsK	30S ribosomal subunit protein S11	0.549618
MICABv5_3360009	rplQ	50S ribosomal subunit protein L17	0.558405
MICABv5_3360010	truA	tRNA pseudouridine synthase A	0.548736
MICABv5_3360012	rpsI	30S ribosomal protein S9	0.533816
MICABv5_3400001	_	conserved protein of unknown function	0.521441
MICABv5_3410001	_	conserved membrane protein of unknown function	0.528319
MICABv5_3490001	_	exported protein of unknown function	0.517677
MICABv5_350004	_	protein of unknown function	0.519774
MICABv5_3530012	_	conserved exported protein of unknown function	0.525166
MICABv5_3550005	cysK	pyridoxal-phosphate (PLP) dependent enzymes family; subunit of cysteine synthase A (O-acetylserine sulfhydrolase A)	0.544343
MICABv5_3550006	srpH	serine acetyltransferase (cysE-like)	0.528125
MICABv5_3550007	srpI	Protein srpI	0.523044
MICABv5_3550008	csd	putative cysteine desulfurase 1	0.535858
MICABv5_360010	_	conserved protein of unknown function	0.550388
MICABv5_360017	ftsZ	Cell division protein ftsZ	0.536859
MICABv5_3620004	murQ	N-acetylmuramic acid 6-phosphate etherase	0.528773
MICABv5_3710008	_	conserved protein of unknown function	0.539068
MICABv5_3720001	_	conserved membrane protein of unknown function	0.554577
MICABv5_3720007	_	conserved exported protein of unknown function	0.533742
MICABv5_3750002	_	conserved exported protein of unknown function	0.549333
MICABv5_4040003	_	protein of unknown function	0.538889
MICABv5_4120012	_	conserved protein of unknown function	0.590288
MICABv5_420002	_	conserved protein of unknown function	0.564912
MICABv5_4200026	_	conserved membrane protein of unknown function	0.616815
MICABv5_4260001	_	conserved exported protein of unknown function	0.525253
MICABv5_4290002	atsD	AtsD protein	0.554008
MICABv5_4370006	fraH	Protein fraH	0.530806
MICABv5_4460001	_	transposase (fragment)	0.515666
MICABv5_4470005	_	protein of unknown function	0.582677
MICABv5_4500001	_	protein of unknown function	0.542373
MICABv5_4560001	_	Genome sequencing data, contig C265	0.565657
MICABv5_4560002	_	Similar to tr|Q3VKM6|Q3VKM6_9CHLB Peptidase C1A	0.536184
MICABv5_4560011	rplS	50S ribosomal protein L19	0.515152
MICABv5_4590003	_	Serine/threonine protein kinase (fragment)	0.525698
MICABv5_4730004	_	Similar to tr|A1SML9|A1SML9_NOCSJ TPR repeat	0.533333
MICABv5_4770001	_	conserved protein of unknown function	0.517102
MICABv5_4860022	rne	Ribonuclease E homolog	0.518056
MICABv5_4890006	fabF	3-oxoacyl-[acyl-carrier-protein] synthase II (Beta- ketoacyl-ACP synthase II) (KAS II)	0.529976
MICABv5_4900003	gltD	Glutamate synthase [NADPH] small chain, (NADPH-GOGAT)	0.515825
MICABv5_490002	_	conserved exported protein of unknown function	0.515406
MICABv5_4920004	nrtC	Nitrate transport ATP-binding protein	0.51719
MICABv5_4950004	_	ABC-transporter ATP-binding protein	0.530013
MICABv5_4960015	infB	translation initiation factor IF-2	0.551929
MICABv5_4970001	_	Ribonuclease III (fragment)	0.52381
MICABv5_5020002	_	protein of unknown function	0.549832
MICABv5_5060001	_	Glycosyl transferase family 2 (modular protein)	0.552511
MICABv5_5060002	_	conserved protein of unknown function	0.552305
MICABv5_5060003	_	Glycosyl transferase family 2	0.523995
MICABv5_5140011	mreB	Rod shape-determining protein mreB	0.523535
MICABv5_5180005	hemL	Glutamate-1-semialdehyde 2,1-aminomutase	0.520737
MICABv5_5280011	kdpC	P-type ATPase, high-affinity potassium transport system, C chain	0.522481
MICABv5_5290002	kdpB	P-type ATPase, high-affinity potassium transport system, B chain, a phophatase-like domain	0.581481
MICABv5_5290003	kdpA	high-affinity potassium transport system P-type ATPase, , A chain	0.564147
MICABv5_5310001	_	protein of unknown function	0.530602
MICABv5_5320001	_	Na-Ca exchanger/integrin-beta4 (fragment)	0.540723
MICABv5_5370003	_	exported protein of unknown function	0.527443
MICABv5_5390007	_	protein of unknown function	0.516667
MICABv5_5400001	_	Genome sequencing data, contig C307 (fragment)	0.537456
MICABv5_540002	_	protein of unknown function	0.541667
MICABv5_5440002	cpcF	Phycocyanin alpha phycocyanobilin lyase CpcF	0.527244
MICABv5_5440007	_	Ycf66-like protein	0.526961
MICABv5_5560002	accB	Biotin carboxyl carrier protein of acetyl-CoA carboxylase	0.527273
MICABv5_5570003	topA	DNA topoisomerase 1	0.524839
MICABv5_5630003	pyrH	Uridylate kinase (UK) (Uridine monophosphate kinase) (UMP kinase)	0.529737
MICABv5_5650003	cas	CRISPR-associated protein Cas4	0.515152
MICABv5_5790002	gmk	Guanylate kinase	0.522523
MICABv5_5850001	_	Similar to tr|P73642|P73642	0.530667
MICABv5_6040007	_	Similarity	0.515723
MICABv5_6100001	_	Similar to tr|Q12JK6|Q12JK6_SHEDO Peptidase S8 and S53 (fragment)	0.52381
MICABv5_610003	psaB	Photosystem I P700 chlorophyll a apoprotein A2	0.517164
MICABv5_610004	psaA	Photosystem I P700 chlorophyll a apoprotein A1	0.53271
MICABv5_610024	_	conserved protein of unknown function	0.516667
MICABv5_610029	cobA	Uroporphyrinogen-III C-methyltransferase	0.518102
MICABv5_6190010	cysK	pyridoxal-phosphate (PLP) dependent enzymes family; subunit of cysteine synthase A (O-acetylserine sulfhydrolase A)	0.541139
MICABv5_6190011	cpcB	C-phycocyanin-3 beta chain	0.547893
MICABv5_6220003	_	putative peptidase PatA homolog	0.535514
MICABv5_6260002	_	conserved membrane protein of unknown function	0.532298
MICABv5_6270003	_	AAA ATPase	0.518825
MICABv5_6270004	_	conserved protein of unknown function	0.540925
MICABv5_6280008	_	conserved protein of unknown function	0.548631
MICABv5_6300001	clpP	ATP-dependent Clp protease proteolytic subunit (Endopeptidase Clp)	0.53
MICABv5_6310001	_	conserved protein of unknown function	0.521619
MICABv5_6310002	_	conserved protein of unknown function	0.524679
MICABv5_6470002	aroF	Phospho-2-dehydro-3-deoxyheptonate aldolase	0.52178
MICABv5_6520002	_	conserved exported protein of unknown function	0.522167
MICABv5_6520003	_	Serine protease (fragment)	0.544601
MICABv5_6520004	_	protein of unknown function	0.571429
MICABv5_6530001	_	Tetratricopeptide repeat protein (modular protein)	0.525926
MICABv5_6640004	_	conserved protein of unknown function	0.515755
MICABv5_6680004	btpA	Photosystem I biogenesis protein BtpA	0.526846
MICABv5_6780008	_	Acyl-CoA dehydrogenase domain protein	0.515918
MICABv5_6790006	_	Similar to tr|Q4C7D6|Q4C7D6_CROWT Caffeoyl-CoA O-methyltransferase	0.532338
MICABv5_6880008	_	Genome sequencing data, contig C299	0.545209
MICABv5_6880011	_	conserved membrane protein of unknown function	0.522394
MICABv5_6920003	_	conserved protein of unknown function	0.532009
MICABv5_6980002	atpA	ATP synthase subunit alpha, membrane-bound, F1 sector	0.522863
MICABv5_6980006	atpE	ATP synthase subunit c	0.552846
MICABv5_7070002	_	conserved protein of unknown function	0.528561
MICABv5_7180004	_	2-oxoglutarate-Fe(II) oxygenase family enzyme	0.536415
MICABv5_7270002	_	conserved exported protein of unknown function	0.546248
MICABv5_7280004	_	exported protein of unknown function	0.567954
MICABv5_7290002	_	Calcium/proton antiporter (fragment)	0.547222
MICABv5_7300001	_	Putative cation exchanger yfkE (fragment)	0.528395
MICABv5_7300003	_	Phosphate transport system permease protein	0.542088
MICABv5_7300004	_	Phosphate transport system permease protein	0.540741
MICABv5_7300006	sbpA	Sulfate-binding protein	0.540037
MICABv5_7300008	_	ABC-transporter substrate-binding protein	0.53753
MICABv5_7320002	_	Similar to tr|Q8YR03|Q8YR03	0.51773
MICABv5_7360003	_	Site-specific recombinase	0.521542
MICABv5_7360005	_	Genome sequencing data, contig C319	0.547401
MICABv5_7390003	mtnA	Methylthioribose-1-phosphate isomerase	0.514815
MICABv5_7390010	_	putative enzyme	0.535533
MICABv5_7470002	_	putative tRNA/rRNA methyltransferase	0.517878
MICABv5_7590001	_	Putative AAA ATPase, possibly membrane bound (fragment)	0.519595
MICABv5_760003	_	conserved membrane protein of unknown function	0.516291
MICABv5_7930001	psbD	Photosystem II D2 protein	0.53561
MICABv5_7970001	_	conserved protein of unknown function	0.523529
MICABv5_80004	psaC	Photosystem I iron-sulfur center	0.51626
MICABv5_8040001	_	conserved protein of unknown function	0.539568
MICABv5_850002	_	conserved protein of unknown function	0.542793
MICABv5_880003	_	Phage integrase family (fragment)	0.517778
MICABv5_890001	ggt	Gamma-glutamyltranspeptidase	0.542943
MICABv5_900002	_	conserved exported protein of unknown function	0.558292
MICABv5_900009	_	conserved protein of unknown function	0.517068
MICABv5_900010	_	Peptidase S51, dipeptidase E	0.521114
MICABv5_900011	_	protein of unknown function	0.54321
MICABv5_900012	_	Secreted metalloprotease (modular protein)	0.553915
MICABv5_900014	_	conserved protein of unknown function	0.572043
MICABv5_900015	_	PilT protein domain protein	0.542929
MICABv5_930001	rplC	50S ribosomal subunit protein L3	0.525822
MICABv5_930002	rplD	50S ribosomal protein L4	0.519747
MICABv5_930004	rplB	50S ribosomal subunit protein L2	0.563549
MICABv5_930005	rpsS	30S ribosomal subunit protein S19	0.531915
MICABv5_930006	rplV	50S ribosomal subunit protein L22	0.544444
MICABv5_930007	rpsC	30S ribosomal subunit protein S3	0.539095
MICABv5_930008	rplP	50S ribosomal subunit protein L16	0.528571
MICABv5_930009	rpmC	50S ribosomal protein L29	0.525114
MICABv5_930015	rplF	50S ribosomal subunit protein L6	0.519298
MICABv5_930016	rplR	50S ribosomal subunit protein L18	0.53719
MICABv5_930017	rpsE	30S ribosomal protein S5	0.532567
MICABv5_970002	_	putative chemotaxis protein	0.516008
MICABv5_990020	psbB	Photosystem II CP47 chlorophyll apoprotein	0.522593
MICABv5_990024	_	transposase (fragment)	0.526042
MICABv5_990032	_	conserved protein of unknown function	0.519231
MICABv5_990037	_	conserved protein of unknown function	0.595459
MICABv5_990038	_	conserved protein of unknown function	0.579457
MICABv5_990042	_	conserved protein of unknown function	0.525362
MICABv5_990044	_	conserved protein of unknown function	0.527497
MICABv5_990052	pntA	nicotinamide nucleotide transhydrogenase, subunit alpha1	0.535248
MICABv5_1080007	_	conserved protein of unknown function	0.329966
MICABv5_1080008	_	PilT protein, N-terminal (fragment)	0.270042
MICABv5_1080017	_	conserved protein of unknown function	0.337838
MICABv5_1080018	_	conserved protein of unknown function	0.335616
MICABv5_1100003	_	Genome sequencing data, contig C324	0.330698
MICABv5_1130001	_	Transcriptional regulator	0.318043
MICABv5_1130009	_	Similar to tr|Q6YRQ3|Q6YRQ3	0.338346
MICABv5_1130013	_	conserved protein of unknown function	0.331906
MICABv5_1160004	_	conserved protein of unknown function	0.329365
MICABv5_1160005	_	conserved protein of unknown function	0.312037
MICABv5_1160012	_	conserved protein of unknown function	0.34219
MICABv5_120003	_	Genome sequencing data, contig C200 (modular protein)	0.27193
MICABv5_120004	_	membrane protein of unknown function	0.305911
MICABv5_1210001	_	transposase (fragment)	0.324324
MICABv5_1240008	_	conserved protein of unknown function	0.329911
MICABv5_1260007	_	conserved membrane protein of unknown function	0.270423
MICABv5_1260008	_	protein of unknown function	0.3125
MICABv5_130002	_	membrane protein of unknown function	0.316667
MICABv5_1320008	_	protein of unknown function	0.328125
MICABv5_1350001	_	conserved protein of unknown function	0.323024
MICABv5_1350002	_	conserved protein of unknown function	0.298851
MICABv5_1360001	_	conserved protein of unknown function	0.294118
MICABv5_1360003	_	protein of unknown function	0.339564
MICABv5_1360004	_	conserved protein of unknown function	0.324731
MICABv5_1370001	_	conserved protein of unknown function	0.333333
MICABv5_1370002	_	protein of unknown function	0.315152
MICABv5_1380004	_	conserved protein of unknown function	0.338652
MICABv5_1510003	_	conserved protein of unknown function	0.340351
MICABv5_1510004	_	conserved protein of unknown function	0.338346
MICABv5_1510010	_	Similar to tr|P72615|P72615	0.3003
MICABv5_1510012	_	protein of unknown function	0.320261
MICABv5_1520001	_	putative signal transduction protein with Nacht domain protein	0.342032
MICABv5_1540004	_	conserved membrane protein of unknown function	0.331145
MICABv5_1570003	_	PilT protein domain protein	0.338164
MICABv5_170004	_	conserved protein of unknown function	0.335491
MICABv5_1740004	_	Genome sequencing data, contig C309	0.32
MICABv5_1790014	_	conserved protein of unknown function	0.294686
MICABv5_1860002	_	conserved protein of unknown function	0.342211
MICABv5_1930002	_	conserved protein of unknown function	0.339506
MICABv5_1940003	_	conserved protein of unknown function	0.342029
MICABv5_1950005	_	protein of unknown function	0.280702
MICABv5_1960002	_	conserved protein of unknown function	0.308967
MICABv5_2000003	_	protein of unknown function	0.316667
MICABv5_2000005	_	conserved protein of unknown function	0.306667
MICABv5_2080001	_	protein of unknown function	0.314815
MICABv5_2100013	_	conserved protein of unknown function	0.338983
MICABv5_2210009	_	membrane protein of unknown function	0.332275
MICABv5_2280010	_	conserved protein of unknown function	0.337369
MICABv5_230003	_	conserved protein of unknown function	0.322404
MICABv5_2320003	tmk	Thymidylate kinase	0.334928
MICABv5_2380014	_	Genome sequencing data, contig C317	0.321795
MICABv5_2390004	_	conserved protein of unknown function	0.314149
MICABv5_240002	_	conserved membrane protein of unknown function	0.313553
MICABv5_2420001	_	conserved protein of unknown function	0.337065
MICABv5_2420006	_	conserved protein of unknown function	0.343137
MICABv5_2570001	_	conserved protein of unknown function	0.328467
MICABv5_2570003	_	Transcriptional regulator	0.311443
MICABv5_2590002	_	conserved membrane protein of unknown function	0.333333
MICABv5_2600003	_	conserved protein of unknown function	0.313008
MICABv5_2630009	xisH	FdxN element excision controlling factor protein	0.335731
MICABv5_2640009	_	conserved protein of unknown function	0.323256
MICABv5_2640010	_	conserved protein of unknown function	0.317172
MICABv5_2640014	_	protein of unknown function	0.3379
MICABv5_2670001	_	conserved protein of unknown function	0.335784
MICABv5_2690001	_	conserved membrane protein of unknown function	0.331224
MICABv5_270018	_	Helicase domain protein (modular protein)	0.32549
MICABv5_270019	nspVM	Modification methylase NspV	0.323024
MICABv5_2750003	_	Putative transcriptional regulator (fragment)	0.338235
MICABv5_2760006	_	Similar to tr|Q7NH77|Q7NH77	0.336842
MICABv5_2770010	_	Plasmid stabilization system	0.328947
MICABv5_2790001	_	DNA polymerase III subunit alpha	0.327354
MICABv5_2810001	_	conserved protein of unknown function	0.336182
MICABv5_2810002	_	conserved protein of unknown function	0.323625
MICABv5_2850004	_	Acetyl-coenzyme A synthetase	0.276213
MICABv5_2890002	_	Similar to tr|P74412|P74412	0.335526
MICABv5_2890003	_	Similar to tr|P74065|P74065	0.328859
MICABv5_290001	_	conserved protein of unknown function	0.333333
MICABv5_290004	_	conserved protein of unknown function	0.338215
MICABv5_2950005	_	Similar to tr|Q3M5U7|Q3M5U7_ANAVT PilT protein-like (fragment)	0.241667
MICABv5_2950006	_	conserved protein of unknown function	0.337719
MICABv5_2960015	_	conserved exported protein of unknown function	0.333333
MICABv5_2960025	_	conserved protein of unknown function	0.334877
MICABv5_300004	_	conserved protein of unknown function	0.335714
MICABv5_30004	_	conserved protein of unknown function	0.333333
MICABv5_30010	_	conserved protein of unknown function	0.308046
MICABv5_3050012	_	conserved protein of unknown function	0.34127
MICABv5_3130005	_	conserved protein of unknown function	0.327635
MICABv5_3130006	_	conserved protein of unknown function	0.305556
MICABv5_3130008	_	Similar to tr|Q7NJJ5|Q7NJJ5	0.340045
MICABv5_3160003	_	conserved protein of unknown function	0.311321
MICABv5_3160004	_	conserved protein of unknown function	0.305164
MICABv5_320013	_	N-6 DNA methylase (modular protein)	0.33642
MICABv5_3230002	_	conserved protein of unknown function	0.338129
MICABv5_3250010	_	protein of unknown function	0.333333
MICABv5_3270005	_	conserved protein of unknown function	0.309453
MICABv5_3280014	_	protein of unknown function	0.321045
MICABv5_3300010	_	exported protein of unknown function	0.340909
MICABv5_3350002	_	exported protein of unknown function	0.315182
MICABv5_3370006	_	protein of unknown function	0.338308
MICABv5_3380005	_	conserved membrane protein of unknown function	0.340159
MICABv5_3440001	_	Similar to XisI protein	0.298246
MICABv5_3440002	_	FdxN element excision controlling factor XisH-like protein	0.342857
MICABv5_3450006	_	protein of unknown function	0.339286
MICABv5_3470001	_	Similar to C-terminal part of Q1F5C4_9CHLR Addiction module toxin	0.329502
MICABv5_3470004	_	conserved protein of unknown function	0.335681
MICABv5_3470005	_	conserved protein of unknown function	0.312757
MICABv5_350006	_	conserved protein of unknown function	0.3379
MICABv5_3530010	_	conserved protein of unknown function	0.277778
MICABv5_3560001	_	conserved protein of unknown function	0.327586
MICABv5_360013	_	protein of unknown function	0.321839
MICABv5_3690001	_	Similar to C-terminal part of Q1F5C4_9CHLR Addiction module toxin (fragment)	0.338889
MICABv5_3700003	_	Similar to tr|Q7NCP2|Q7NCP2 (fragment)	0.33871
MICABv5_3700004	_	conserved protein of unknown function	0.327684
MICABv5_3700005	_	Genome sequencing data, contig C318	0.318841
MICABv5_3720003	_	protein of unknown function	0.311421
MICABv5_3750001	_	Similarity (fragment)	0.326923
MICABv5_3780002	_	Similar to tr|Q8Z0R9|Q8Z0R9	0.289044
MICABv5_3780003	_	protein of unknown function	0.288889
MICABv5_3840007	_	protein of unknown function	0.302469
MICABv5_3840008	_	Genome sequencing data, contig C289 (fragment)	0.287582
MICABv5_3870003	_	PIN domain protein	0.330729
MICABv5_3870005	_	Predicted nucleic acid-binding protein	0.333333
MICABv5_3880012	_	protein of unknown function	0.259259
MICABv5_3880015	_	protein of unknown function	0.287879
MICABv5_3900007	_	PilT protein-like protein	0.333333
MICABv5_4070003	_	exported protein of unknown function	0.326087
MICABv5_4090003	_	protein of unknown function	0.333333
MICABv5_4090004	_	protein of unknown function	0.341176
MICABv5_4120004	_	conserved protein of unknown function	0.266667
MICABv5_4200001	_	protein of unknown function	0.339869
MICABv5_4290010	_	protein of unknown function	0.325536
MICABv5_430005	_	conserved protein of unknown function	0.291667
MICABv5_4350011	mjaIIIM	Modification methylase MjaIII	0.306011
MICABv5_4400002	_	conserved protein of unknown function	0.339806
MICABv5_4400003	_	conserved protein of unknown function	0.323232
MICABv5_440001	_	conserved protein of unknown function	0.309028
MICABv5_440002	_	conserved protein of unknown function	0.302846
MICABv5_4430003	_	conserved protein of unknown function	0.333333
MICABv5_4490002	_	PilT protein domain protein	0.315068
MICABv5_4490003	_	protein of unknown function	0.316667
MICABv5_4510001	_	ATPase (fragment)	0.309982
MICABv5_4520001	_	protein of unknown function	0.34058
MICABv5_4520004	_	conserved protein of unknown function	0.323944
MICABv5_4520005	_	conserved protein of unknown function	0.304029
MICABv5_4520006	_	conserved protein of unknown function	0.331081
MICABv5_4580006	_	Similar to tr|Q8YMM3|Q8YMM3	0.322034
MICABv5_460002	_	protein of unknown function	0.316384
MICABv5_4620001	_	conserved protein of unknown function	0.313953
MICABv5_4650010	_	Helicase conserved C-terminal domain protein	0.312079
MICABv5_4650012	_	conserved protein of unknown function	0.341837
MICABv5_4690002	_	conserved protein of unknown function	0.338028
MICABv5_4730003	_	conserved protein of unknown function	0.337165
MICABv5_4740006	_	conserved protein of unknown function	0.337037
MICABv5_4740007	_	conserved protein of unknown function	0.337553
MICABv5_4740008	_	conserved protein of unknown function	0.338983
MICABv5_4740010	_	conserved protein of unknown function	0.339181
MICABv5_4750001	_	conserved protein of unknown function	0.311728
MICABv5_4750004	_	conserved protein of unknown function	0.315476
MICABv5_4760001	copG	Helix-turn-helix protein	0.342466
MICABv5_4760002	_	Genome sequencing data, contig C327	0.338422
MICABv5_4770003	_	FdxN element excision controlling factor protein (fragment)	0.310606
MICABv5_4790023	_	conserved protein of unknown function	0.33619
MICABv5_480005	_	Genome sequencing data, contig C320	0.333333
MICABv5_4830005	_	conserved protein of unknown function	0.331633
MICABv5_4860013	_	conserved protein of unknown function	0.339372
MICABv5_4860014	_	protein of unknown function	0.333333
MICABv5_4860015	_	conserved protein of unknown function	0.328751
MICABv5_4870006	_	HEPN domain protein	0.333333
MICABv5_4870007	_	DNA polymerase beta domain protein region (fragment)	0.31761
MICABv5_4880001	_	conserved protein of unknown function	0.317972
MICABv5_4890002	_	putative DNA methyltransferase	0.32774
MICABv5_490005	_	conserved exported protein of unknown function	0.321951
MICABv5_50009	_	exported protein of unknown function	0.335703
MICABv5_5070004	_	transposase (fragment)	0.327485
MICABv5_5080001	_	protein of unknown function	0.324786
MICABv5_5100004	_	conserved protein of unknown function	0.33033
MICABv5_5100005	_	conserved protein of unknown function	0.311111
MICABv5_5100007	_	Genome sequencing data, contig C286 (fragment)	0.324385
MICABv5_5110007	_	Genome sequencing data, contig C327	0.306667
MICABv5_5140004	_	membrane protein of unknown function	0.32197
MICABv5_5170004	_	conserved protein of unknown function	0.3379
MICABv5_5180001	_	conserved protein of unknown function	0.339506
MICABv5_5260001	_	conserved protein of unknown function	0.309154
MICABv5_5280009	_	protein of unknown function	0.34127
MICABv5_5280012	_	protein of unknown function	0.341463
MICABv5_530003	_	conserved protein of unknown function	0.313916
MICABv5_5330007	_	protein of unknown function	0.316667
MICABv5_5480003	_	conserved membrane protein of unknown function	0.287356
MICABv5_5540001	_	conserved protein of unknown function	0.32963
MICABv5_5560005	_	protein of unknown function	0.329412
MICABv5_5570009	_	Similar to tr|Q8KWT5|Q8KWT5	0.333333
MICABv5_5570011	_	AerL (fragment)	0.336088
MICABv5_5570015	_	conserved protein of unknown function	0.272
MICABv5_5580011	_	Genome sequencing data, contig C266	0.329268
MICABv5_5580012	_	conserved protein of unknown function	0.314815
MICABv5_5590008	_	conserved protein of unknown function	0.339623
MICABv5_5600002	_	conserved protein of unknown function	0.329545
MICABv5_5620012	_	conserved protein of unknown function	0.318878
MICABv5_5620013	_	conserved protein of unknown function	0.320175
MICABv5_5760003	_	Plasmid maintenance system killer	0.336957
MICABv5_5790006	_	conserved protein of unknown function	0.323362
MICABv5_5790007	_	conserved protein of unknown function	0.340639
MICABv5_580003	_	conserved protein of unknown function	0.326711
MICABv5_5880001	_	Sulfotransferase domain superfamily	0.329897
MICABv5_590006	_	protein of unknown function	0.316239
MICABv5_590007	_	Genome sequencing data, contig C298	0.322045
MICABv5_590018	_	conserved protein of unknown function	0.326165
MICABv5_5910004	_	conserved protein of unknown function	0.333333
MICABv5_60001	_	membrane protein of unknown function	0.301282
MICABv5_6050006	_	conserved protein of unknown function	0.340944
MICABv5_6060006	_	ABC-transporter DevC family permease protein	0.340206
MICABv5_6070006	_	conserved protein of unknown function	0.30303
MICABv5_6070007	_	conserved protein of unknown function	0.342995
MICABv5_610015	_	conserved protein of unknown function	0.295918
MICABv5_610016	_	conserved protein of unknown function	0.328283
MICABv5_610017	_	conserved protein of unknown function	0.319048
MICABv5_610033	_	Similar to tr|Q8KB64|Q8KB64	0.299242
MICABv5_610035	_	conserved protein of unknown function	0.324074
MICABv5_610037	_	conserved protein of unknown function	0.34188
MICABv5_6130002	_	conserved protein of unknown function	0.326797
MICABv5_6200001	_	protein of unknown function	0.333333
MICABv5_6210007	_	protein of unknown function	0.341667
MICABv5_6220001	_	conserved protein of unknown function	0.324444
MICABv5_6220002	_	Addiction module toxin, RelE/StbE family	0.29932
MICABv5_6240003	_	protein of unknown function	0.327485
MICABv5_6240004	_	Putative endoribonuclease (fragment)	0.304598
MICABv5_6300003	_	conserved protein of unknown function	0.340864
MICABv5_6320005	_	protein of unknown function	0.343137
MICABv5_6340001	_	protein of unknown function	0.338384
MICABv5_6350001	_	protein of unknown function	0.338462
MICABv5_6360001	_	conserved protein of unknown function	0.314488
MICABv5_6360002	_	putative excinuclease ATPase subunit	0.319088
MICABv5_6360007	_	protein of unknown function	0.32381
MICABv5_6400001	_	conserved protein of unknown function	0.319298
MICABv5_640001	_	conserved protein of unknown function	0.308772
MICABv5_640003	_	conserved protein of unknown function	0.340909
MICABv5_6410001	_	conserved protein of unknown function	0.317829
MICABv5_6410002	_	conserved protein of unknown function	0.333333
MICABv5_6420003	_	conserved protein of unknown function	0.341463
MICABv5_6430007	_	conserved protein of unknown function	0.313492
MICABv5_6440014	_	conserved protein of unknown function	0.313253
MICABv5_6470007	_	protein of unknown function	0.323232
MICABv5_650001	_	conserved protein of unknown function	0.333333
MICABv5_650002	_	PilT protein-like (fragment)	0.321429
MICABv5_6540001	_	conserved protein of unknown function	0.333333
MICABv5_6540003	_	protein of unknown function	0.320988
MICABv5_6540005	_	conserved protein of unknown function	0.298551
MICABv5_6540008	_	protein of unknown function	0.313333
MICABv5_6570003	_	protein of unknown function	0.328767
MICABv5_6590016	_	conserved protein of unknown function	0.337165
MICABv5_6590017	_	conserved protein of unknown function	0.340824
MICABv5_6590019	_	conserved protein of unknown function	0.317172
MICABv5_6590020	_	conserved protein of unknown function	0.336032
MICABv5_660012	_	conserved protein of unknown function	0.333333
MICABv5_6650007	_	protein of unknown function	0.304348
MICABv5_6650012	_	conserved protein of unknown function	0.268657
MICABv5_6670002	_	conserved protein of unknown function	0.334232
MICABv5_6670003	_	conserved protein of unknown function	0.292899
MICABv5_6680006	_	Similar to Q306Z9_SPIPL Methyltransferase	0.319933
MICABv5_6680007	_	Similarity	0.302564
MICABv5_6730001	_	transposase (fragment)	0.322222
MICABv5_6770004	_	conserved protein of unknown function	0.342048
MICABv5_6770005	_	conserved protein of unknown function	0.342105
MICABv5_6770006	_	conserved protein of unknown function	0.339912
MICABv5_6770007	_	conserved protein of unknown function	0.333333
MICABv5_6770008	_	conserved protein of unknown function	0.335526
MICABv5_6770018	_	XisI protein	0.315789
MICABv5_6780003	_	conserved protein of unknown function	0.340866
MICABv5_6780004	_	conserved protein of unknown function	0.333333
MICABv5_6790009	xisI	XisI protein	0.333333
MICABv5_6840011	_	conserved protein of unknown function	0.323944
MICABv5_6860003	_	Type I restriction enzyme R protein N terminus	0.31723
MICABv5_6880001	_	protein of unknown function	0.313433
MICABv5_6890002	_	Adenine-specific methylase like	0.340021
MICABv5_690002	_	protein of unknown function	0.340741
MICABv5_6990001	_	protein of unknown function	0.215
MICABv5_7010001	_	membrane protein of unknown function	0.330203
MICABv5_7040004	_	conserved protein of unknown function	0.338095
MICABv5_7040005	_	conserved protein of unknown function	0.32967
MICABv5_7040006	_	conserved protein of unknown function	0.338028
MICABv5_710002	_	conserved protein of unknown function	0.302632
MICABv5_710003	_	conserved protein of unknown function	0.277193
MICABv5_7130003	_	conserved protein of unknown function	0.320988
MICABv5_7130004	_	FdxN element excision controlling factor protein	0.302752
MICABv5_7160005	_	Mechanosensitive ion channel homolog	0.331808
MICABv5_7160009	_	Similarity	0.338384
MICABv5_7170005	_	Similar to tr|Q5NZB9|Q5NZB9	0.337209
MICABv5_7180001	_	conserved membrane protein of unknown function	0.284768
MICABv5_7200010	_	conserved protein of unknown function	0.329932
MICABv5_7200014	_	conserved protein of unknown function	0.3382
MICABv5_7220001	_	Similar to tr|Q8YZB7|Q8YZB7 (fragment)	0.332333
MICABv5_7240001	_	conserved protein of unknown function	0.332188
MICABv5_7250003	_	conserved protein of unknown function	0.323045
MICABv5_7320010	_	Similarity	0.329218
MICABv5_7320013	_	conserved protein of unknown function	0.321321
MICABv5_7320024	_	Glycosyl transferase, family 2	0.310417
MICABv5_7320025	_	O-antigen polymerase (fragment)	0.340206
MICABv5_7340001	_	conserved protein of unknown function	0.324895
MICABv5_7360015	_	conserved protein of unknown function	0.30719
MICABv5_7370005	_	conserved protein of unknown function	0.313869
MICABv5_7370006	_	conserved protein of unknown function	0.338164
MICABv5_7500003	_	conserved protein of unknown function	0.342857
MICABv5_750003	_	FdxN element excision controlling factor protein	0.314286
MICABv5_750004	_	Genome sequencing data, contig C299	0.333333
MICABv5_7710001	_	protein of unknown function	0.338462
MICABv5_7740001	_	protein of unknown function	0.282051
MICABv5_780001	_	conserved protein of unknown function	0.320539
MICABv5_780005	_	conserved protein of unknown function	0.307116
MICABv5_790003	_	conserved protein of unknown function	0.328767
MICABv5_790006	_	conserved protein of unknown function	0.308943
MICABv5_790007	_	conserved protein of unknown function	0.325301
MICABv5_7970002	_	conserved protein of unknown function	0.343137
MICABv5_800001	ecoRIR	Type-2 restriction enzyme EcoRI	0.309438
MICABv5_810002	_	protein of unknown function	0.336043
MICABv5_8210002	_	Similar to tr|Q8YNU0|Q8YNU0	0.326389
MICABv5_8230002	_	conserved protein of unknown function	0.314815
MICABv5_8240001	_	conserved protein of unknown function	0.304636
MICABv5_8290001	_	conserved protein of unknown function	0.30303
MICABv5_8310001	_	conserved protein of unknown function	0.309524
MICABv5_8390002	_	conserved protein of unknown function	0.333333
MICABv5_8460001	_	Genome sequencing data, contig C286 (fragment)	0.336188
MICABv5_8570001	_	conserved protein of unknown function	0.331933
MICABv5_8580002	_	Similarity	0.333333
MICABv5_8580003	_	Similar to tr|Q97VN8|Q97VN8	0.298765
MICABv5_8640001	_	protein of unknown function	0.321839
MICABv5_8780001	_	conserved protein of unknown function	0.3125
MICABv5_8780002	_	conserved protein of unknown function	0.288889
MICABv5_880001	_	protein of unknown function	0.28169
MICABv5_8890001	_	ATPase (fragment)	0.29845
MICABv5_910002	_	protein of unknown function	0.319444
MICABv5_920001	_	CRISPR-associated protein Cas2	0.32971
MICABv5_920006	_	conserved protein of unknown function	0.328704
MICABv5_980005	_	Serine/threonine protein kinase	0.333679
MICABv5_980006	_	protein of unknown function	0.314103
MICABv5_990004	_	Genome sequencing data, contig C291	0.320911
MICABv5_990008	_	conserved protein of unknown function	0.315104
MICABv5_990011	_	conserved protein of unknown function	0.336667
MICABv5_990025	_	protein of unknown function	0.310502
MICABv5_990051	_	conserved protein of unknown function	0.33925

## Sheet: PCC9443
PCC9443
Label	Gene	Product	GC Content
MICACv5_110003	_	conserved protein of unknown function	0.514403
MICACv5_1110001	topA	DNA topoisomerase 1	0.525976
MICACv5_1130003	_	protein of unknown function	0.525424
MICACv5_1130011	accB	Biotin carboxyl carrier protein of acetyl-CoA carboxylase	0.525253
MICACv5_1170014	murQ	N-acetylmuramic acid 6-phosphate etherase	0.519001
MICACv5_1280001	_	Genome sequencing data, contig C253	0.55049
MICACv5_1280002	_	Genome sequencing data, contig C253	0.533333
MICACv5_1280005	_	conserved protein of unknown function	0.524146
MICACv5_1280017	_	conserved protein of unknown function	0.561404
MICACv5_1280021	_	conserved protein of unknown function	0.526061
MICACv5_1280022	_	Aliphatic sulfonates family ABC transporter, periplsmic ligand-binding protein	0.545798
MICACv5_1280023	tauC	Taurine transport system permease protein tauC	0.543165
MICACv5_1280024	_	conserved exported protein of unknown function	0.549515
MICACv5_1280026	_	Beta-lactamase domain protein (fragment)	0.532624
MICACv5_1290022	_	putative peptidase	0.537349
MICACv5_1350004	_	Genome sequencing data, contig C283	0.517147
MICACv5_1370013	_	Similar to tr|P73642|P73642	0.530667
MICACv5_1400006	_	Genome sequencing data, contig C265	0.53915
MICACv5_1400007	_	Similar to tr|Q3VKM6|Q3VKM6_9CHLB Peptidase C1A	0.536184
MICACv5_1420002	_	Similarity (fragment)	0.557971
MICACv5_1430018	_	protein of unknown function	0.52381
MICACv5_1440001	_	Similar to tr|P73663|P73663 (fragment)	0.526882
MICACv5_1470008	atpD	ATP synthase subunit beta, membrane-bound, F1 sector	0.515528
MICACv5_1480003	rpsI	30S ribosomal protein S9	0.528986
MICACv5_1480005	truA	tRNA pseudouridine synthase A	0.558363
MICACv5_1480006	rplQ	50S ribosomal subunit protein L17	0.566952
MICACv5_1480008	rpsK	30S ribosomal subunit protein S11	0.552163
MICACv5_1480009	rpsM	30S ribosomal subunit protein S13	0.567708
MICACv5_1560003	pyrH	Uridylate kinase (UK) (Uridine monophosphate kinase) (UMP kinase)	0.528354
MICACv5_160009	_	Serine/threonine protein kinase	0.536881
MICACv5_1630009	rne	Ribonuclease E homolog	0.525463
MICACv5_1770009	_	conserved protein of unknown function	0.537255
MICACv5_1780001	_	conserved protein of unknown function	0.545455
MICACv5_180019	atsD	AtsD protein	0.555149
MICACv5_1810007	_	conserved protein of unknown function	0.516835
MICACv5_190001	_	conserved exported protein of unknown function	0.544715
MICACv5_1930001	pgi	Glucose-6-phosphate isomerase	0.519219
MICACv5_1950003	_	conserved protein of unknown function	0.514706
MICACv5_2050002	yfkE	putative cation exchanger yfkE	0.525641
MICACv5_2050003	pstB	high-affinity phosphate transport protein (ABC superfamily, atp_bind)	0.513784
MICACv5_2050004	_	Phosphate transport system permease protein	0.536476
MICACv5_2060002	sbpA	Sulfate-binding protein	0.531028
MICACv5_2070001	_	ABC-transporter substrate-binding protein	0.533495
MICACv5_2120001	_	exported protein of unknown function	0.523962
MICACv5_2140014	_	conserved exported protein of unknown function	0.532977
MICACv5_2190001	_	protein of unknown function	0.518987
MICACv5_2230005	pntA	nicotinamide nucleotide transhydrogenase, subunit alpha1	0.536118
MICACv5_2230011	_	Genome sequencing data, contig C309	0.521739
MICACv5_2240002	_	conserved protein of unknown function	0.514493
MICACv5_2350004	_	TPR repeat protein	0.519713
MICACv5_2460002	_	conserved protein of unknown function	0.513619
MICACv5_2460008	clpP	ATP-dependent Clp protease proteolytic subunit (Endopeptidase Clp)	0.51567
MICACv5_2500003	_	Alkaline phosphatase	0.563077
MICACv5_2580001	_	protein of unknown function	0.525
MICACv5_2590012	_	Similarity	0.526611
MICACv5_2600006	pdxA	4-hydroxythreonine-4-phosphate dehydrogenase	0.516224
MICACv5_260001	hemL	Glutamate-1-semialdehyde 2,1-aminomutase	0.529126
MICACv5_2670007	cpcB	C-phycocyanin-3 beta chain	0.538314
MICACv5_2670008	cysK	pyridoxal-phosphate (PLP) dependent enzymes family; subunit of cysteine synthase A (O-acetylserine sulfhydrolase A)	0.528481
MICACv5_2680001	_	putative hydroxyacylglutathione hydrolase	0.549977
MICACv5_2680006	metX	Homoserine O-acetyltransferase	0.53663
MICACv5_2680007	metC	O-acetylhomoserine/O-acetylserine sulfhydrylase	0.544265
MICACv5_2680008	_	conserved exported protein of unknown function	0.545847
MICACv5_2890002	_	conserved membrane protein of unknown function	0.53389
MICACv5_2920003	_	conserved protein of unknown function	0.540881
MICACv5_2990001	_	Sodium-dependent bicarbonate transporter	0.540107
MICACv5_30010	ssuD	alkanesulfonate monooxygenase (FMNH2-dependent aliphatic sulfonate monooxygenase)	0.585344
MICACv5_30013	_	putative alkanesulfonate monooxygenase (FMNH2-dependent aliphatic sulfonate monooxygenase)	0.533698
MICACv5_3070010	_	Short-chain dehydrogenase/reductase SDR	0.515038
MICACv5_3070011	hdhA	7-alpha-hydroxysteroid dehydrogenase	0.520833
MICACv5_3070013	_	Similar to tr|Q82LS9|Q82LS9	0.538351
MICACv5_3080001	_	conserved membrane protein of unknown function	0.540493
MICACv5_3080023	_	Similar to tr|Q7NH02|Q7NH02	0.535433
MICACv5_310003	mreB	Rod shape-determining protein mreB	0.524085
MICACv5_3210001	_	protein of unknown function	0.532468
MICACv5_3210002	_	protein of unknown function	0.581699
MICACv5_3210004	_	Genome sequencing data, contig C270	0.540816
MICACv5_3210006	_	conserved protein of unknown function	0.596343
MICACv5_3210007	_	Genome sequencing data, contig C270	0.533333
MICACv5_3210008	_	protein of unknown function	0.597143
MICACv5_3210012	clcA	H(+)/Cl(-) exchange transporter ClcA	0.545389
MICACv5_3230036	sdhA	Succinate dehydrogenase flavoprotein subunit	0.518519
MICACv5_3250003	_	conserved membrane protein of unknown function	0.619792
MICACv5_3280001	_	Similar to tr|Q8ZSB1|Q8ZSB1	0.52
MICACv5_3280003	_	putative enzyme	0.528765
MICACv5_3280010	mtnA	Methylthioribose-1-phosphate isomerase	0.516949
MICACv5_3300005	_	Similar to tr|Q4C7D6|Q4C7D6_CROWT Caffeoyl-CoA O-methyltransferase	0.537313
MICACv5_3340005	_	Radical SAM domain protein	0.577938
MICACv5_3340009	_	conserved protein of unknown function	0.56092
MICACv5_3370005	_	Similar to tr|Q8YR03|Q8YR03	0.514184
MICACv5_3410002	_	Isoaspartyl peptidase/L-asparaginase	0.514286
MICACv5_350006	_	Citrate (Pro-3S)-lyase	0.543124
MICACv5_350009	pdc	Pyruvate decarboxylase	0.55199
MICACv5_3590008	_	conserved protein of unknown function	0.517544
MICACv5_3640003	_	Similar to tr|P73663|P73663 (fragment)	0.570175
MICACv5_3690011	infB	Translation initiation factor IF-2	0.55028
MICACv5_3700023	_	conserved protein of unknown function	0.553191
MICACv5_3710001	_	TPR repeat-containing protein (fragment)	0.568325
MICACv5_3820010	fabF	3-oxoacyl-[acyl-carrier-protein] synthase II (Beta- ketoacyl-ACP synthase II) (KAS II)	0.531575
MICACv5_3820015	gltD	Glutamate synthase [NADPH] small chain, (NADPH-GOGAT)	0.513805
MICACv5_3820024	nrtC	Nitrate transport ATP-binding protein	0.51719
MICACv5_3870002	aroF	Phospho-2-dehydro-3-deoxyheptonate aldolase	0.522727
MICACv5_3930001	_	Tetratricopeptide repeat protein (fragment)	0.518996
MICACv5_3960009	purD	Phosphoribosylamine--glycine ligase	0.516588
MICACv5_3990003	_	conserved protein of unknown function	0.545894
MICACv5_3990009	ctaA	Cytochrome c oxidase subunit XV assembly protein	0.518402
MICACv5_4000010	_	Similarity	0.557823
MICACv5_40001	_	Sodium/solute symporter	0.55112
MICACv5_40002	_	conserved membrane protein of unknown function	0.52907
MICACv5_40003	_	putative acyl-CoA dehydrogenase	0.566255
MICACv5_40004	_	conserved membrane protein of unknown function	0.514804
MICACv5_4020003	sphS	Sensor protein	0.527516
MICACv5_4030004	_	Ycf66-like protein	0.522059
MICACv5_4070001	cpcF	Phycocyanin alpha phycocyanobilin lyase CpcF	0.520833
MICACv5_4100002	_	transposase	0.521368
MICACv5_410002	psaC	Photosystem I iron-sulfur center	0.528455
MICACv5_4120014	_	Genome sequencing data, contig C325	0.514418
MICACv5_4190041	psbC	Photosystem II 44 kDa reaction center protein	0.527838
MICACv5_420001	_	conserved membrane protein of unknown function	0.559905
MICACv5_420010	_	putative glycosyl transferase (fragment)	0.517647
MICACv5_4250005	cysK	pyridoxal-phosphate (PLP) dependent enzymes family; subunit of cysteine synthase A (O-acetylserine sulfhydrolase A)	0.537513
MICACv5_4260001	srpH	serine acetyltransferase (cysE-like)	0.526042
MICACv5_4260002	srpI	Protein srpI	0.517685
MICACv5_4260003	_	Cysteine desulfurase	0.538553
MICACv5_4270005	btpA	Photosystem I biogenesis protein BtpA	0.522371
MICACv5_4270006	rimO	Ribosomal protein S12 methylthiotransferase rimO	0.513699
MICACv5_4280001	_	Genome sequencing data, contig C325	0.515924
MICACv5_4310001	_	protein of unknown function	0.546099
MICACv5_4360011	fraH	Protein fraH	0.538341
MICACv5_4370013	gmk	Guanylate kinase	0.518919
MICACv5_4450003	_	Genome sequencing data, contig C299	0.545328
MICACv5_4470002	_	protein of unknown function	0.525
MICACv5_4580014	_	conserved membrane protein of unknown function	0.525791
MICACv5_460006	_	Genome sequencing data, contig C323	0.522222
MICACv5_460016	kdpA	high-affinity potassium transport system P-type ATPase, , A chain	0.556128
MICACv5_460017	kdpB	P-type ATPase, high-affinity potassium transport system, B chain, a phophatase-like domain	0.576852
MICACv5_4610013	_	protein of unknown function	0.543333
MICACv5_4650004	_	conserved protein of unknown function	0.518387
MICACv5_4670011	atpE	ATP synthase subunit c	0.556911
MICACv5_4670015	atpA	ATP synthase subunit alpha, membrane-bound, F1 sector	0.522863
MICACv5_4710010	_	protein of unknown function	0.529652
MICACv5_4710011	_	conserved protein of unknown function	0.529249
MICACv5_4810034	_	protein of unknown function	0.515152
MICACv5_4810036	groES	10kDa chaperonin (Protein Cpn10) (groES protein)	0.516026
MICACv5_500001	_	conserved exported protein of unknown function	0.544
MICACv5_50001	ssuE	FMN reductase	0.539519
MICACv5_50002	ribA	Riboflavin biosynthesis protein ribBA 2	0.55711
MICACv5_50004	soxC	Dibenzothiophene desulfurization enzyme C	0.515612
MICACv5_5010030	_	XisI protein (fragment)	0.534884
MICACv5_5010033	_	protein of unknown function	0.526316
MICACv5_5060013	pfkA	6-phosphofructokinase 1	0.528163
MICACv5_5150001	_	conserved exported protein of unknown function	0.528319
MICACv5_5180013	psbB	Photosystem II CP47 chlorophyll apoprotein	0.516699
MICACv5_5210003	_	exported protein of unknown function	0.522481
MICACv5_5210005	_	protein of unknown function	0.570957
MICACv5_5210010	_	conserved protein of unknown function	0.517345
MICACv5_5210011	_	AAA ATPase	0.534259
MICACv5_5220011	_	conserved protein of unknown function	0.554726
MICACv5_5230005	_	Phage tail sheath protein fi-like protein	0.534199
MICACv5_5310005	_	Genome sequencing data, contig C319	0.547401
MICACv5_5380004	groEL	60 kDa chaperonin (Protein Cpn60) (groEL protein)	0.522876
MICACv5_5430007	_	Genome sequencing data, contig C288	0.577203
MICACv5_5470018	csoS1A	major carboxysome shell protein 1A (carbon dioxide concentrating mechanism protein)	0.528846
MICACv5_5470019	ccmK	Carbon dioxide-concentrating mechanism protein CcmK	0.535088
MICACv5_5470021	ccmM	Carbon dioxide concentrating mechanism protein CcmM	0.542624
MICACv5_5470023	cbbL	Ribulose bisphosphate carboxylase large chain (RuBisCO large subunit)	0.514124
MICACv5_5490001	psaB	Photosystem I P700 chlorophyll a apoprotein A2	0.518067
MICACv5_5490002	psaA	Photosystem I P700 chlorophyll a apoprotein A1	0.532
MICACv5_5510009	cobA	Uroporphyrinogen-III C-methyltransferase	0.520599
MICACv5_5520006	_	conserved protein of unknown function	0.518116
MICACv5_5520016	_	protein of unknown function	0.515723
MICACv5_5560026	rplC	50S ribosomal subunit protein L3	0.528951
MICACv5_5560027	rplD	50S ribosomal protein L4	0.521327
MICACv5_5560029	rplB	50S ribosomal subunit protein L2	0.56235
MICACv5_5560030	rpsS	30S ribosomal subunit protein S19	0.531915
MICACv5_5560031	rplV	50S ribosomal subunit protein L22	0.544444
MICACv5_5560032	rpsC	30S ribosomal subunit protein S3	0.540466
MICACv5_5560033	rplP	50S ribosomal subunit protein L16	0.52619
MICACv5_5560034	rpmC	50S ribosomal protein L29	0.515982
MICACv5_5560041	rplR	50S ribosomal subunit protein L18	0.53719
MICACv5_5560042	rpsE	30S ribosomal protein S5	0.522989
MICACv5_5560047	clpP	ATP-dependent Clp protease proteolytic subunit (Endopeptidase Clp)	0.53
MICACv5_5560063	_	conserved protein of unknown function	0.546742
MICACv5_5560070	_	AAA ATPase	0.519022
MICACv5_5560071	_	conserved protein of unknown function	0.544735
MICACv5_5630006	_	N-acetylmuramoyl-L-alanine amidase	0.515008
MICACv5_5640005	ccmK	Carbon dioxide-concentrating mechanism protein CcmK homolog 3	0.527508
MICACv5_5640006	ccmK	Carbon dioxide-concentrating mechanism protein CcmK homolog 4	0.531609
MICACv5_5660033	_	putative enzyme	0.530069
MICACv5_5700001	_	Tetratricopeptide repeat protein (fragment)	0.516094
MICACv5_5700002	_	conserved exported protein of unknown function	0.533662
MICACv5_5700003	_	Serine protease	0.545867
MICACv5_5700004	_	Tetratricopeptide repeat protein	0.533333
MICACv5_5760017	_	conserved protein of unknown function	0.525362
MICACv5_5870001	BDS	Alkyl/aryl-sulfatase BDS1	0.550305
MICACv5_5950001	_	putative peptidase	0.54023
MICACv5_5960002	cpcC	Phycobilisome 32.1 kDa linker polypeptide, phycocyanin-associated, rod 1	0.523322
MICACv5_5960003	cpcA	C-phycocyanin alpha chain	0.521472
MICACv5_5960004	cpcB	C-phycocyanin beta chain	0.533719
MICACv5_5970003	yhaA	putative amidohydrolase yhaA	0.521242
MICACv5_60001	argJ	Arginine biosynthesis bifunctional protein ArgJ [Includes: Glutamate N-acetyltransferase ; Amino-acid acetyltransferase]	0.535427
MICACv5_60004	pnp	Polyribonucleotide nucleotidyltransferase	0.520427
MICACv5_6080003	_	conserved protein of unknown function	0.535714
MICACv5_610002	_	conserved protein of unknown function	0.519884
MICACv5_6110005	tufB	Elongation factor Tu (EF-Tu)	0.520325
MICACv5_6110006	fusA	Elongation factor G (EF-G)	0.521195
MICACv5_6110007	rpsG	30S ribosomal subunit protein S7	0.518047
MICACv5_6110008	rpsL	30S ribosomal subunit protein S12	0.523438
MICACv5_6130003	hicA	putative HicA protein	0.524752
MICACv5_6470001	_	Quinoprotein (fragment)	0.535985
MICACv5_6480001	_	Photosystem II D2 protein (fragment)	0.555718
MICACv5_6490002	_	Similar to tr|Q8YS65|Q8YS65 (fragment)	0.528986
MICACv5_650007	ftsZ	Cell division protein ftsZ	0.535256
MICACv5_650008	thiD	Hydroxymethylpyrimidine/phosphomethylpyrimidine kinase	0.516854
MICACv5_6620001	_	Genome sequencing data, contig C307 (fragment)	0.545631
MICACv5_6770001	_	transposase (fragment)	0.541756
MICACv5_7380001	_	conserved protein of unknown function	0.519481
MICACv5_740003	rpoB	DNA-directed RNA polymerase subunit beta	0.524155
MICACv5_780001	_	conserved membrane protein of unknown function	0.516282
MICACv5_840010	_	protein of unknown function	0.531073
MICACv5_1000003	_	conserved membrane protein of unknown function	0.335484
MICACv5_1020001	_	conserved protein of unknown function	0.305556
MICACv5_1020002	_	protein of unknown function	0.328485
MICACv5_1030003	_	conserved protein of unknown function	0.337411
MICACv5_1050002	_	conserved protein of unknown function	0.323077
MICACv5_1080001	_	YcfA family protein	0.296296
MICACv5_1080002	_	conserved protein of unknown function	0.333333
MICACv5_1080008	_	protein of unknown function	0.326389
MICACv5_1100004	_	putative enzyme	0.316785
MICACv5_1100005	_	protein of unknown function	0.293907
MICACv5_1100011	aerE	AerE	0.320574
MICACv5_1130007	_	protein of unknown function	0.324786
MICACv5_1210003	vapI	Virulence-associated protein I	0.339934
MICACv5_1220002	_	conserved protein of unknown function	0.313008
MICACv5_1220003	_	Similar to tr|Q97VN8|Q97VN8	0.288889
MICACv5_1230001	_	protein of unknown function	0.304762
MICACv5_1240003	_	protein of unknown function	0.327273
MICACv5_1270004	_	protein of unknown function	0.325926
MICACv5_130003	_	protein of unknown function	0.34
MICACv5_1320003	_	Predicted nucleic acid-binding protein (fragment)	0.34
MICACv5_1340002	_	conserved protein of unknown function	0.339934
MICACv5_140002	_	protein of unknown function	0.338235
MICACv5_1410001	_	conserved protein of unknown function	0.319298
MICACv5_1410002	_	conserved protein of unknown function	0.314815
MICACv5_1430014	_	Similar to tr|Q8YMM3|Q8YMM3	0.310734
MICACv5_1470009	_	protein of unknown function	0.296296
MICACv5_1470010	_	Similar to tr|Q8Z0R9|Q8Z0R9	0.296037
MICACv5_1520007	_	protein of unknown function	0.323232
MICACv5_1540002	_	protein of unknown function	0.324324
MICACv5_1580021	_	conserved protein of unknown function	0.34058
MICACv5_1620001	_	protein of unknown function	0.320346
MICACv5_1620002	_	conserved protein of unknown function	0.307107
MICACv5_1710005	_	protein of unknown function	0.311594
MICACv5_1720007	xisH	FdxN element excision controlling factor protein	0.338129
MICACv5_1750003	_	Similarity	0.333333
MICACv5_1750009	_	Similar to Q110X8_TRIEI TPR repeat containing protein (fragment)	0.337778
MICACv5_1770014	_	Genome sequencing data, contig C328	0.327004
MICACv5_1800011	_	protein of unknown function	0.32
MICACv5_1800017	_	conserved protein of unknown function	0.333333
MICACv5_180003	_	conserved membrane protein of unknown function	0.334795
MICACv5_180022	_	conserved protein of unknown function	0.341176
MICACv5_1830006	_	conserved protein of unknown function	0.341176
MICACv5_1830012	_	conserved protein of unknown function	0.334272
MICACv5_1830013	_	conserved protein of unknown function	0.306584
MICACv5_1830016	_	XisI protein	0.318713
MICACv5_1830026	_	conserved protein of unknown function	0.331646
MICACv5_1890002	_	conserved protein of unknown function	0.342105
MICACv5_1890003	_	conserved protein of unknown function	0.317152
MICACv5_1960004	_	protein of unknown function	0.333333
MICACv5_1970006	_	putative Vinorine synthase	0.289435
MICACv5_1990013	_	Serine/threonine protein kinase	0.334714
MICACv5_2010011	_	conserved protein of unknown function	0.333333
MICACv5_2010023	_	conserved protein of unknown function	0.316498
MICACv5_2020002	_	protein of unknown function	0.3
MICACv5_2040001	_	conserved protein of unknown function	0.335526
MICACv5_2090004	_	putative plasmid maintenance protein	0.333333
MICACv5_2140024	_	conserved protein of unknown function	0.335766
MICACv5_2210004	_	conserved protein of unknown function	0.296037
MICACv5_2230006	_	conserved protein of unknown function	0.329457
MICACv5_2250002	_	protein of unknown function	0.29096
MICACv5_2250005	_	conserved protein of unknown function	0.30303
MICACv5_2250006	_	conserved protein of unknown function	0.290323
MICACv5_2260001	_	DNA polymerase III subunit alpha	0.315556
MICACv5_2260006	_	Genome sequencing data, contig C308	0.315603
MICACv5_2280002	_	Similar to tr|Q7NH77|Q7NH77	0.340351
MICACv5_2290004	_	Similar to tr|P73415|P73415	0.34058
MICACv5_2290008	_	Similar to tr|Q9S1D9|Q9S1D9	0.327273
MICACv5_2290012	xisI	XisI protein	0.342183
MICACv5_2310001	_	Genome sequencing data, contig C318	0.325758
MICACv5_2310005	_	Genome sequencing data, contig C327	0.335878
MICACv5_2310006	copG	Helix-turn-helix protein	0.333333
MICACv5_2320001	_	conserved protein of unknown function	0.315476
MICACv5_2330003	_	conserved protein of unknown function	0.333333
MICACv5_2380001	_	protein of unknown function	0.294118
MICACv5_2460020	_	conserved membrane protein of unknown function	0.332364
MICACv5_2460023	_	conserved protein of unknown function	0.307692
MICACv5_2470005	_	conserved protein of unknown function	0.288194
MICACv5_2480002	_	protein of unknown function	0.323232
MICACv5_250006	_	protein of unknown function	0.339286
MICACv5_2560002	_	Genome sequencing data, contig C307	0.333333
MICACv5_2600002	_	Genome sequencing data, contig C320	0.338624
MICACv5_2620002	_	conserved protein of unknown function	0.301977
MICACv5_2620003	_	conserved protein of unknown function	0.316138
MICACv5_2670011	_	protein of unknown function	0.23913
MICACv5_2680002	_	conserved protein of unknown function	0.34188
MICACv5_2680005	_	conserved protein of unknown function	0.276251
MICACv5_2680009	_	protein of unknown function	0.314554
MICACv5_2710001	_	conserved protein of unknown function	0.320513
MICACv5_2720006	_	Similarity	0.318809
MICACv5_2750004	_	Genome sequencing data, contig C317	0.312821
MICACv5_2750005	_	protein of unknown function	0.300813
MICACv5_2750009	_	conserved protein of unknown function	0.342014
MICACv5_2770003	_	conserved protein of unknown function	0.303855
MICACv5_2770004	_	Methyltransferase	0.341746
MICACv5_2790003	_	conserved protein of unknown function	0.307458
MICACv5_2790006	_	conserved protein of unknown function	0.338061
MICACv5_2790033	_	conserved protein of unknown function	0.339286
MICACv5_2820002	_	conserved protein of unknown function	0.342342
MICACv5_2860007	_	protein of unknown function	0.303279
MICACv5_2860009	_	membrane protein of unknown function	0.322751
MICACv5_2860011	_	conserved protein of unknown function	0.317829
MICACv5_2860012	_	protein of unknown function	0.325634
MICACv5_2860013	_	Similarity (modular protein)	0.33536
MICACv5_2870003	_	Similar to XisI protein	0.298246
MICACv5_2920004	_	conserved protein of unknown function	0.328571
MICACv5_2920008	_	conserved protein of unknown function	0.296296
MICACv5_2920010	_	conserved protein of unknown function	0.334951
MICACv5_2920014	_	protein of unknown function	0.339506
MICACv5_2920016	_	protein of unknown function	0.238095
MICACv5_2930002	_	conserved protein of unknown function	0.341667
MICACv5_2940003	_	conserved protein of unknown function	0.241667
MICACv5_2990005	_	Genome sequencing data, contig C303	0.336182
MICACv5_2990008	_	conserved protein of unknown function	0.338308
MICACv5_3020001	_	transposase (fragment)	0.333333
MICACv5_3020002	_	conserved protein of unknown function	0.333333
MICACv5_3040011	_	Similarity	0.333333
MICACv5_3050007	_	Similar to C-terminal part of Q1F5C4_9CHLR Addiction module toxin	0.329502
MICACv5_3050010	_	conserved protein of unknown function	0.309237
MICACv5_3060003	_	DNA element excision controlling factor XisI homolog	0.327485
MICACv5_3080017	_	Genome sequencing data, contig C327	0.332571
MICACv5_3080021	_	protein of unknown function	0.333333
MICACv5_3080027	_	Genome sequencing data, contig C327 (fragment)	0.294118
MICACv5_3180003	_	Plasmid stabilization system	0.316327
MICACv5_3180021	_	conserved protein of unknown function	0.320707
MICACv5_3200001	_	protein of unknown function	0.296296
MICACv5_3200002	_	Genome sequencing data, contig C291 (fragment)	0.320132
MICACv5_320005	_	Similarity (fragment)	0.294574
MICACv5_3230016	_	protein of unknown function	0.333333
MICACv5_3230019	_	conserved protein of unknown function	0.323529
MICACv5_3230020	_	Genome sequencing data, contig C266	0.325926
MICACv5_3230027	_	Molybdopterin-guanine dinucleotide biosynthesis protein A like	0.305263
MICACv5_3230028	_	conserved protein of unknown function	0.333333
MICACv5_3260001	_	conserved protein of unknown function	0.311436
MICACv5_3260002	_	conserved protein of unknown function	0.27957
MICACv5_3270003	_	conserved protein of unknown function	0.340426
MICACv5_3300008	_	InsA protein (fragment)	0.324324
MICACv5_3310001	_	conserved protein of unknown function	0.310145
MICACv5_3310003	_	protein of unknown function	0.339506
MICACv5_3330001	_	protein of unknown function	0.317269
MICACv5_3370026	_	conserved protein of unknown function	0.295833
MICACv5_3370027	_	conserved protein of unknown function	0.29697
MICACv5_3370028	_	conserved protein of unknown function	0.283333
MICACv5_3370029	_	conserved protein of unknown function	0.333333
MICACv5_3380002	_	conserved protein of unknown function	0.340909
MICACv5_3380004	_	conserved protein of unknown function	0.318008
MICACv5_3380005	_	PilT protein-like (fragment)	0.329268
MICACv5_3390005	_	conserved protein of unknown function	0.328502
MICACv5_3420001	_	conserved protein of unknown function	0.326241
MICACv5_3420002	_	conserved protein of unknown function	0.285714
MICACv5_3450001	_	Similar to tr|Q8Z0E8|Q8Z0E8 (fragment)	0.325792
MICACv5_3450006	_	Similarity	0.309804
MICACv5_3470001	_	conserved protein of unknown function	0.339525
MICACv5_3470004	_	putative Transcriptional modulator of MazE/toxin,MazF	0.329966
MICACv5_3470010	_	YcfA-like protein	0.333333
MICACv5_3480005	_	conserved protein of unknown function	0.307018
MICACv5_3480008	_	conserved protein of unknown function	0.318841
MICACv5_3500004	_	conserved protein of unknown function	0.337607
MICACv5_3500005	_	putative Transcriptional modulator of MazE/toxin,MazF	0.339181
MICACv5_3500006	_	conserved protein of unknown function	0.333333
MICACv5_3500008	_	conserved protein of unknown function	0.336996
MICACv5_3500010	_	conserved protein of unknown function	0.325301
MICACv5_3500011	_	conserved protein of unknown function	0.313008
MICACv5_3500012	_	conserved protein of unknown function	0.337255
MICACv5_3500013	_	putative enzyme	0.314176
MICACv5_3550011	_	Similar to tr|Q8YK90|Q8YK90	0.341085
MICACv5_3560001	_	conserved protein of unknown function	0.328704
MICACv5_360013	_	exported protein of unknown function	0.327991
MICACv5_360015	_	ATPase	0.305556
MICACv5_360016	_	exported protein of unknown function	0.30597
MICACv5_360017	_	conserved protein of unknown function	0.326291
MICACv5_3610001	_	conserved protein of unknown function	0.33908
MICACv5_3650001	_	conserved protein of unknown function	0.327829
MICACv5_3650004	_	protein of unknown function	0.341667
MICACv5_3650005	_	transposase (fragment)	0.329545
MICACv5_3700011	_	Genome sequencing data, contig C328 (modular protein)	0.339869
MICACv5_370007	_	protein of unknown function	0.297101
MICACv5_370012	_	conserved protein of unknown function	0.338542
MICACv5_3720001	_	Genome sequencing data, contig C320	0.31985
MICACv5_3750001	_	conserved protein of unknown function	0.33908
MICACv5_3760013	_	conserved protein of unknown function	0.314428
MICACv5_3810005	_	HEPN domain protein	0.341085
MICACv5_3810006	_	DNA polymerase beta domain protein region (fragment)	0.333333
MICACv5_3820003	_	conserved protein of unknown function	0.316832
MICACv5_3830016	_	Genome sequencing data, contig C286	0.290507
MICACv5_3870007	_	protein of unknown function	0.294872
MICACv5_3930002	_	conserved protein of unknown function	0.339233
MICACv5_3960005	_	conserved protein of unknown function	0.322404
MICACv5_4000004	_	conserved protein of unknown function	0.289855
MICACv5_4070004	_	conserved protein of unknown function	0.326087
MICACv5_4120021	_	Genome sequencing data, contig C328 (fragment)	0.341935
MICACv5_4190035	_	conserved protein of unknown function	0.337963
MICACv5_420011	_	Genome sequencing data, contig C200 (modular protein)	0.269737
MICACv5_420012	_	membrane protein of unknown function	0.312576
MICACv5_420015	_	protein of unknown function	0.298651
MICACv5_420016	_	membrane protein of unknown function	0.316239
MICACv5_4210003	_	conserved protein of unknown function	0.310532
MICACv5_4240001	_	Cytosine-specific methyltransferase	0.318308
MICACv5_4250001	_	conserved protein of unknown function	0.29661
MICACv5_4270003	_	Similar to Q306Z9_SPIPL Methyltransferase	0.320771
MICACv5_4270010	_	conserved protein of unknown function	0.295282
MICACv5_4270011	_	conserved protein of unknown function	0.333333
MICACv5_4340001	_	protein of unknown function	0.34058
MICACv5_4350001	_	conserved protein of unknown function	0.342199
MICACv5_4350005	_	conserved protein of unknown function	0.323024
MICACv5_4350006	_	conserved protein of unknown function	0.284483
MICACv5_4370008	_	conserved protein of unknown function	0.338813
MICACv5_4370009	_	conserved protein of unknown function	0.329078
MICACv5_4390001	_	protein of unknown function	0.327144
MICACv5_4390003	_	protein of unknown function	0.338235
MICACv5_4400002	_	protein of unknown function	0.30226
MICACv5_4400004	_	protein of unknown function	0.287356
MICACv5_4410002	_	conserved protein of unknown function	0.318182
MICACv5_4410003	_	protein of unknown function	0.282486
MICACv5_4410022	_	protein of unknown function	0.330739
MICACv5_4450006	_	Adenine-specific methylase like	0.339744
MICACv5_4480002	_	protein of unknown function	0.326565
MICACv5_4480003	_	conserved protein of unknown function	0.337198
MICACv5_4550001	_	protein of unknown function	0.333333
MICACv5_4580010	_	conserved protein of unknown function	0.342342
MICACv5_460001	_	conserved protein of unknown function	0.334412
MICACv5_460025	_	HNH endonuclease family protein	0.321875
MICACv5_4640004	_	conserved protein of unknown function	0.34
MICACv5_4640005	_	conserved protein of unknown function	0.319249
MICACv5_4640006	_	conserved protein of unknown function	0.328889
MICACv5_4640007	_	conserved protein of unknown function	0.333333
MICACv5_4650012	_	conserved protein of unknown function	0.298611
MICACv5_4660011	_	conserved protein of unknown function	0.312873
MICACv5_4660012	_	conserved protein of unknown function	0.332428
MICACv5_4660013	_	conserved protein of unknown function	0.332075
MICACv5_4670023	_	Genome sequencing data, contig C298	0.322645
MICACv5_4670024	_	protein of unknown function	0.316239
MICACv5_4690003	_	conserved protein of unknown function	0.340986
MICACv5_4690004	_	conserved protein of unknown function	0.334802
MICACv5_4720003	_	protein of unknown function	0.312057
MICACv5_4720004	_	protein of unknown function	0.339394
MICACv5_4730001	_	conserved protein of unknown function	0.30303
MICACv5_4900003	_	conserved protein of unknown function	0.324444
MICACv5_490003	_	Genome sequencing data, contig C312	0.338147
MICACv5_500003	_	conserved protein of unknown function	0.333333
MICACv5_500004	_	conserved protein of unknown function	0.314126
MICACv5_500006	_	conserved protein of unknown function	0.30137
MICACv5_50005	_	Nucleic acid binding protein (fragment)	0.326923
MICACv5_50007	_	conserved protein of unknown function	0.331551
MICACv5_5060009	_	conserved membrane protein of unknown function	0.315193
MICACv5_510003	_	conserved protein of unknown function	0.337748
MICACv5_5110001	_	conserved protein of unknown function	0.298507
MICACv5_5110002	_	conserved protein of unknown function	0.254079
MICACv5_5120001	_	conserved protein of unknown function	0.333333
MICACv5_5120002	_	conserved protein of unknown function	0.341085
MICACv5_5120004	_	membrane protein of unknown function	0.289216
MICACv5_5130005	_	conserved protein of unknown function	0.32567
MICACv5_5130006	_	conserved protein of unknown function	0.333333
MICACv5_5130016	_	conserved protein of unknown function	0.341085
MICACv5_5140001	_	conserved protein of unknown function	0.301852
MICACv5_5190005	yoeB	Toxin yoeB	0.310185
MICACv5_5190006	yefM	Antitoxin	0.307692
MICACv5_5230008	_	Predicted nucleic acid-binding protein (fragment)	0.308333
MICACv5_5250005	_	Predicted nucleic acid-binding protein	0.335354
MICACv5_5270006	_	PilT protein-like protein (fragment)	0.337255
MICACv5_5290003	_	conserved protein of unknown function	0.337449
MICACv5_5300005	_	Similar to tr|Q8YNU0|Q8YNU0 (fragment)	0.341991
MICACv5_5300012	_	conserved protein of unknown function	0.33871
MICACv5_530006	_	conserved protein of unknown function	0.320222
MICACv5_5310001	_	conserved protein of unknown function	0.296703
MICACv5_5330002	_	conserved protein of unknown function	0.32549
MICACv5_5340003	_	conserved protein of unknown function	0.330986
MICACv5_5340004	_	conserved protein of unknown function	0.307692
MICACv5_5340005	_	conserved protein of unknown function	0.326577
MICACv5_5350001	_	Genome sequencing data, contig C286 (fragment)	0.332669
MICACv5_5380008	_	conserved protein of unknown function	0.300469
MICACv5_5380009	_	conserved protein of unknown function	0.315709
MICACv5_540001	_	conserved protein of unknown function	0.32619
MICACv5_540002	_	conserved protein of unknown function	0.317593
MICACv5_540011	_	conserved protein of unknown function	0.320175
MICACv5_540012	_	conserved protein of unknown function	0.327044
MICACv5_540015	_	conserved protein of unknown function	0.324009
MICACv5_5420003	_	conserved protein of unknown function	0.337398
MICACv5_5430003	_	protein of unknown function	0.337963
MICACv5_5430006	_	conserved protein of unknown function	0.306818
MICACv5_5470026	_	conserved protein of unknown function	0.305638
MICACv5_5470027	_	Similar to tr|Q4KF41|Q4KF41_PSEF5 ATP/GTP-binding protein	0.321705
MICACv5_5480006	_	ATPase	0.302026
MICACv5_5480008	_	conserved protein of unknown function	0.333333
MICACv5_5500001	_	conserved protein of unknown function	0.337325
MICACv5_5500003	_	protein of unknown function	0.34188
MICACv5_5500004	_	conserved protein of unknown function	0.333333
MICACv5_5500005	_	conserved protein of unknown function	0.289116
MICACv5_5510001	_	protein of unknown function	0.333333
MICACv5_5510011	_	conserved protein of unknown function	0.329419
MICACv5_5520032	_	conserved protein of unknown function	0.323099
MICACv5_5520033	_	conserved protein of unknown function	0.323129
MICACv5_5560010	_	Similarity	0.333333
MICACv5_5570007	ecoRIR	Type-2 restriction enzyme EcoRI	0.309438
MICACv5_5570008	ecoRIM	Modification methylase EcoRI	0.287834
MICACv5_5590003	_	conserved protein of unknown function	0.314103
MICACv5_5600012	_	conserved protein of unknown function	0.327731
MICACv5_560002	_	Genome sequencing data, contig C324	0.332021
MICACv5_560003	_	protein of unknown function	0.322581
MICACv5_5610003	_	conserved protein of unknown function	0.298969
MICACv5_5620001	_	conserved protein of unknown function	0.327381
MICACv5_5620002	_	conserved protein of unknown function	0.341772
MICACv5_5620003	_	conserved protein of unknown function	0.307512
MICACv5_5630001	_	conserved protein of unknown function	0.328571
MICACv5_5630002	_	conserved protein of unknown function	0.28839
MICACv5_5630003	_	protein of unknown function	0.333333
MICACv5_5640012	_	conserved membrane protein of unknown function	0.335958
MICACv5_5660004	_	conserved membrane protein of unknown function	0.341667
MICACv5_5710002	_	Similarity (fragment)	0.341463
MICACv5_5740001	_	conserved protein of unknown function	0.340996
MICACv5_5740002	yafQ	toxin of the YafQ-DinJ toxin-antitoxin system	0.337079
MICACv5_5740004	_	conserved protein of unknown function	0.33941
MICACv5_5770003	_	protein of unknown function	0.335616
MICACv5_580007	_	Genome sequencing data, contig C299	0.336634
MICACv5_580008	_	FdxN element excision controlling factor protein	0.316667
MICACv5_5910003	_	conserved protein of unknown function	0.32
MICACv5_5910004	_	conserved protein of unknown function	0.333333
MICACv5_5920001	_	conserved protein of unknown function	0.336449
MICACv5_5920002	_	conserved protein of unknown function	0.314414
MICACv5_5920003	_	Putative endoribonuclease (fragment)	0.305556
MICACv5_5930006	_	conserved protein of unknown function	0.329004
MICACv5_5930013	_	conserved protein of unknown function	0.3371
MICACv5_5930014	_	conserved protein of unknown function	0.327824
MICACv5_5950009	_	Transcriptional regulator	0.315423
MICACv5_6000019	_	conserved protein of unknown function	0.329502
MICACv5_6050001	_	conserved protein of unknown function	0.341404
MICACv5_6130001	_	conserved protein of unknown function	0.276423
MICACv5_6140001	_	conserved protein of unknown function	0.333333
MICACv5_6150003	_	conserved protein of unknown function	0.317673
MICACv5_6150004	_	Genome sequencing data, contig C327	0.315673
MICACv5_6150005	_	conserved protein of unknown function	0.335541
MICACv5_6150006	_	Genome sequencing data, contig C327	0.324948
MICACv5_6150008	_	conserved protein of unknown function	0.340426
MICACv5_6230002	_	conserved protein of unknown function	0.315831
MICACv5_6230003	_	conserved protein of unknown function	0.290076
MICACv5_6230004	_	conserved protein of unknown function	0.339744
MICACv5_6330002	_	conserved protein of unknown function	0.337768
MICACv5_6450001	_	conserved protein of unknown function	0.324074
MICACv5_6700001	_	protein of unknown function	0.336022
MICACv5_6750001	_	conserved protein of unknown function	0.321212
MICACv5_6840001	_	PilT protein domain protein (fragment)	0.306667
MICACv5_6840002	_	protein of unknown function	0.287879
MICACv5_6850001	_	conserved protein of unknown function	0.303653
MICACv5_6860001	_	Genome sequencing data, contig C320 (fragment)	0.338208
MICACv5_6860002	_	protein of unknown function	0.341667
MICACv5_6870001	_	conserved protein of unknown function	0.328736
MICACv5_7030001	_	transposase (fragment)	0.336134
MICACv5_7230001	_	protein of unknown function	0.324455
MICACv5_7370001	_	protein of unknown function	0.333333
MICACv5_7390003	_	protein of unknown function	0.32381
MICACv5_7540001	_	transposase (fragment)	0.327801
MICACv5_780005	_	conserved protein of unknown function	0.321739
MICACv5_780011	_	conserved protein of unknown function	0.309859
MICACv5_800007	_	protein of unknown function	0.30303
MICACv5_800008	_	protein of unknown function	0.34127
MICACv5_80006	_	conserved protein of unknown function	0.333333
MICACv5_810001	_	conserved protein of unknown function	0.332334
MICACv5_820002	_	protein of unknown function	0.338624
MICACv5_820003	_	conserved protein of unknown function	0.328079
MICACv5_870001	mjaIIIM	Modification methylase MjaIII	0.306011
MICACv5_870002	_	conserved protein of unknown function	0.315315
MICACv5_870004	_	protein of unknown function	0.325397
MICACv5_920001	_	conserved protein of unknown function	0.33677
MICACv5_940017	_	conserved protein of unknown function	0.318182
MICACv5_950001	_	conserved protein of unknown function	0.328638
MICACv5_990002	_	protein of unknown function	0.312775

## Sheet: PCC7941
PCC7941
Label	Gene	Product	GC Content
MICADv5_1040010	_	Similar to tr|Q6YRT4|Q6YRT4	0.519841
MICADv5_1040011	_	protein of unknown function	0.528139
MICADv5_1050001	_	Tetratricopeptide repeat protein	0.523232
MICADv5_1050002	_	Serine protease	0.5495
MICADv5_1050003	_	conserved exported protein of unknown function	0.527094
MICADv5_1110008	rnhB	Ribonuclease HII	0.519231
MICADv5_1110009	rne	Ribonuclease E homolog	0.523283
MICADv5_1110027	cpcF	Phycocyanin alpha phycocyanobilin lyase CpcF	0.517628
MICADv5_1130005	_	Ycf66-like protein	0.525735
MICADv5_1140001	_	exported protein of unknown function	0.512953
MICADv5_1160014	pntA	nicotinamide nucleotide transhydrogenase, subunit alpha1	0.533507
MICADv5_1160022	_	Genome sequencing data, contig C309	0.527497
MICADv5_1190006	_	Similarity	0.557823
MICADv5_120001	_	Similar to tr|A1CN70|A1CN70_ASPCL Phosphatidylserine decarboxylase	0.539806
MICADv5_1230001	_	conserved protein of unknown function	0.511932
MICADv5_1310005	_	ABC-transporter ATP-binding protein	0.528736
MICADv5_1310011	pyrH	Uridylate kinase (UK) (Uridine monophosphate kinase) (UMP kinase)	0.53112
MICADv5_1320020	clpP	ATP-dependent Clp protease proteolytic subunit (Endopeptidase Clp)	0.523333
MICADv5_1320022	_	Similar to tr|Q8YSY1|Q8YSY1	0.511971
MICADv5_1320023	accB	Biotin carboxyl carrier protein of acetyl-CoA carboxylase	0.523232
MICADv5_1320024	efp	Elongation factor P	0.516129
MICADv5_1320028	_	Type III restriction enzyme res subunit	0.530896
MICADv5_1410013	ccmK	Carbon dioxide-concentrating mechanism protein CcmK homolog 4	0.525862
MICADv5_1410014	ccmK	Carbon dioxide-concentrating mechanism protein CcmK homolog 3	0.524272
MICADv5_1420004	_	conserved protein of unknown function	0.512041
MICADv5_1450003	pyrC	Dihydroorotase	0.519807
MICADv5_1460012	_	Similar to Q3MAR4_ANAVT Penicillin-binding protein	0.512533
MICADv5_1460029	cpcC	Phycobilisome 32.1 kDa linker polypeptide, phycocyanin-associated, rod 1	0.519909
MICADv5_1460030	cpcA	C-phycocyanin alpha chain	0.519427
MICADv5_1460031	cpcB	C-phycocyanin beta chain	0.535645
MICADv5_1460032	yhaA	putative amidohydrolase yhaA	0.518791
MICADv5_1480002	_	conserved membrane protein of unknown function	0.529222
MICADv5_1490008	_	conserved protein of unknown function	0.546742
MICADv5_1490012	_	Similarity	0.521144
MICADv5_1490017	_	AAA ATPase	0.523679
MICADv5_1490018	_	conserved protein of unknown function	0.542112
MICADv5_1500009	trpD	Anthranilate phosphoribosyltransferase	0.512077
MICADv5_1540006	_	protein of unknown function	0.538462
MICADv5_1550031	groES	10kDa chaperonin (Protein Cpn10) (groES protein)	0.512821
MICADv5_1560007	cobL	Precorrin-6Y C(5,15)-methyltransferase [decarboxylating]	0.515366
MICADv5_1570008	_	Genome sequencing data, contig C288	0.56939
MICADv5_1600001	_	Genome sequencing data, contig C265 (fragment)	0.545171
MICADv5_1600002	_	Similar to tr|Q3VKM6|Q3VKM6_9CHLB Peptidase C1A	0.525683
MICADv5_1650008	_	conserved exported protein of unknown function	0.525316
MICADv5_1650009	_	conserved exported protein of unknown function	0.520697
MICADv5_170002	_	Genome sequencing data, contig C319	0.512195
MICADv5_1710003	_	conserved exported protein of unknown function	0.513661
MICADv5_1710009	_	Similarity (fragment)	0.557971
MICADv5_1720001	_	Similar to tr|Q8YS65|Q8YS65 (fragment)	0.513957
MICADv5_1750011	fabF	3-oxoacyl-[acyl-carrier-protein] synthase II (Beta- ketoacyl-ACP synthase II) (KAS II)	0.529177
MICADv5_1800005	_	ABC-transporter substrate-binding protein	0.536025
MICADv5_1810002	sbpA	Sulfate-binding protein	0.527174
MICADv5_1820002	_	Phosphate transport system permease protein	0.538721
MICADv5_1820004	yfkE	putative cation exchanger yfkE	0.526557
MICADv5_1820005	_	Cadmium resistance transporter homolog	0.513709
MICADv5_1900009	rplS	50S ribosomal protein L19	0.517906
MICADv5_1930008	pfkA	6-phosphofructokinase 1	0.527239
MICADv5_1930028	_	Similar to Q4CA91_CROWT S-layer homology region	0.511222
MICADv5_1940002	groEL	60 kDa chaperonin (Protein Cpn60) (groEL protein)	0.52509
MICADv5_1950009	_	conserved exported protein of unknown function	0.513441
MICADv5_1980021	_	conserved protein of unknown function	0.524648
MICADv5_2000011	_	protein of unknown function	0.542222
MICADv5_2070006	murQ	N-acetylmuramic acid 6-phosphate etherase	0.523344
MICADv5_2110005	_	Similarity (fragment)	0.568627
MICADv5_2110016	hemL	Glutamate-1-semialdehyde 2,1-aminomutase	0.527508
MICADv5_2150008	atpE	ATP synthase subunit c	0.54878
MICADv5_2150012	atpA	ATP synthase subunit alpha, membrane-bound, F1 sector	0.525514
MICADv5_2160016	rpsL	30S ribosomal subunit protein S12	0.518229
MICADv5_2160018	fusA	Elongation factor G (EF-G)	0.524085
MICADv5_2160019	tufB	Elongation factor Tu (EF-Tu)	0.525203
MICADv5_2200002	_	protein of unknown function	0.570392
MICADv5_220004	_	conserved protein of unknown function	0.517647
MICADv5_2250048	_	protein of unknown function	0.544444
MICADv5_2250058	pnp	Polyribonucleotide nucleotidyltransferase	0.518106
MICADv5_2270003	ispG	4-hydroxy-3-methylbut-2-en-1-yl diphosphate synthase	0.513514
MICADv5_2290003	mbhA	Myxobacterial hemagglutinin	0.542435
MICADv5_2310001	_	Genome sequencing data, contig C325	0.519263
MICADv5_2320011	_	putative tRNA/rRNA methyltransferase	0.520185
MICADv5_2350022	btpA	Photosystem I biogenesis protein BtpA	0.524648
MICADv5_2380003	topA	DNA topoisomerase 1	0.521426
MICADv5_2430001	_	conserved protein of unknown function	0.511765
MICADv5_2460009	aroF	Phospho-2-dehydro-3-deoxyheptonate aldolase	0.516098
MICADv5_2530012	cobA	Uroporphyrinogen-III C-methyltransferase	0.525593
MICADv5_2530029	_	Similar to tr|Q3MB27|Q3MB27_ANAVT Type III restriction enzyme	0.531232
MICADv5_2530038	_	Similar to tr|Q6N7N6|Q6N7N6	0.536693
MICADv5_2530041	psaA	Photosystem I P700 chlorophyll a apoprotein A1	0.531111
MICADv5_2530042	psaB	Photosystem I P700 chlorophyll a apoprotein A2	0.51897
MICADv5_2580008	_	conserved protein of unknown function	0.514096
MICADv5_2590004	_	conserved protein of unknown function	0.524655
MICADv5_2590005	_	Glycosyl transferase family 2	0.527854
MICADv5_2600007	_	protein of unknown function	0.595517
MICADv5_2600008	_	Genome sequencing data, contig C270	0.533333
MICADv5_2600009	_	protein of unknown function	0.62585
MICADv5_2600010	_	protein of unknown function	0.635057
MICADv5_2600011	_	Similarity (modular protein)	0.553517
MICADv5_2600012	_	Genome sequencing data, contig C270	0.535714
MICADv5_260010	_	conserved protein of unknown function	0.518341
MICADv5_260015	_	2-oxoglutarate-Fe(II) oxygenase family enzyme	0.525687
MICADv5_2620010	cbbL	Ribulose bisphosphate carboxylase large chain (RuBisCO large subunit)	0.517655
MICADv5_2620011	ccmN	Carbon dioxide concentrating mechanism protein	0.514329
MICADv5_2620012	ccmM	Carbon dioxide concentrating mechanism protein CcmM	0.544666
MICADv5_2620013	ccmL	Carbon dioxide concentrating mechanism protein CcmL	0.516026
MICADv5_2620014	ccmK	Carbon dioxide-concentrating mechanism protein CcmK	0.532164
MICADv5_2620015	csoS1A	major carboxysome shell protein 1A (carbon dioxide concentrating mechanism protein)	0.532051
MICADv5_2660010	mreB	Rod shape-determining protein mreB	0.518732
MICADv5_2730008	psaC	Photosystem I iron-sulfur center	0.528455
MICADv5_280031	speH	S-adenosylmethionine decarboxylase proenzyme	0.517157
MICADv5_2810012	_	conserved protein of unknown function	0.514785
MICADv5_2810013	_	Genome sequencing data, contig C323	0.524603
MICADv5_2830001	_	Hyalin repeat protein	0.550222
MICADv5_2840003	_	TPR repeat protein	0.527778
MICADv5_2900003	_	Similar to tr|Q8YS65|Q8YS65 (fragment)	0.522167
MICADv5_290004	_	transposase	0.520763
MICADv5_290008	_	Genome sequencing data, contig C253	0.526316
MICADv5_290009	_	Genome sequencing data, contig C253	0.546559
MICADv5_2930011	rplC	50S ribosomal subunit protein L3	0.528951
MICADv5_2930012	rplD	50S ribosomal protein L4	0.522907
MICADv5_2930014	rplB	50S ribosomal subunit protein L2	0.568345
MICADv5_2930015	rpsS	30S ribosomal subunit protein S19	0.528369
MICADv5_2930016	rplV	50S ribosomal subunit protein L22	0.547222
MICADv5_2930017	rpsC	30S ribosomal subunit protein S3	0.533608
MICADv5_2930018	rplP	50S ribosomal subunit protein L16	0.528571
MICADv5_2930019	rpmC	50S ribosomal protein L29	0.534247
MICADv5_2930026	rplR	50S ribosomal subunit protein L18	0.539945
MICADv5_2930027	rpsE	30S ribosomal protein S5	0.521073
MICADv5_2940002	rpsM	30S ribosomal subunit protein S13	0.567708
MICADv5_2940003	rpsK	30S ribosomal subunit protein S11	0.549618
MICADv5_2940005	rplQ	50S ribosomal subunit protein L17	0.558405
MICADv5_2940006	truA	tRNA pseudouridine synthase A	0.551471
MICADv5_2940008	rpsI	30S ribosomal protein S9	0.531401
MICADv5_2940012	_	conserved protein of unknown function	0.523148
MICADv5_2940015	nblB	NblB protein	0.512012
MICADv5_3010009	_	Genome sequencing data, contig C327	0.512461
MICADv5_3020004	_	protein of unknown function	0.592832
MICADv5_3020025	clpP	ATP-dependent Clp protease proteolytic subunit (Endopeptidase Clp)	0.51567
MICADv5_3080032	_	protein of unknown function	0.562016
MICADv5_3090013	_	putative enzyme	0.529611
MICADv5_3100003	_	Tetratricopeptide repeat protein (fragment)	0.514874
MICADv5_3190008	fraH	Protein fraH	0.526316
MICADv5_3240004	ctaA	Cytochrome c oxidase subunit XV assembly protein	0.519001
MICADv5_3240013	_	protein of unknown function	0.608333
MICADv5_3360007	pma	Cation-transporting ATPase pma1	0.515723
MICADv5_3360015	infB	translation initiation factor IF-2	0.546324
MICADv5_3390002	ftsZ	Cell division protein ftsZ	0.533654
MICADv5_340001	_	protein of unknown function	0.558824
MICADv5_340002	_	conserved protein of unknown function	0.512195
MICADv5_3420008	_	N-acetylmuramoyl-L-alanine amidase	0.5208
MICADv5_3500002	cas	CRISPR-associated protein Cas4	0.515152
MICADv5_350007	_	conserved exported protein of unknown function	0.528
MICADv5_3520024	_	RNA-binding protein	0.511364
MICADv5_3530005	_	conserved exported protein of unknown function	0.528539
MICADv5_3540001	_	Taurine import ATP-binding protein TauB (fragment)	0.538462
MICADv5_3540015	_	protein of unknown function	0.589744
MICADv5_3550007	_	conserved protein of unknown function	0.522777
MICADv5_3550034	_	conserved protein of unknown function	0.530201
MICADv5_3570001	psbC	Photosystem II 44 kDa reaction center protein	0.535069
MICADv5_360023	_	conserved protein of unknown function	0.524834
MICADv5_3610014	_	protein of unknown function	0.55
MICADv5_3620003	_	putative phosphoglycerate mutase	0.51938
MICADv5_3620005	_	putative peptidase	0.537349
MICADv5_3620010	_	Sodium-dependent bicarbonate transporter	0.547237
MICADv5_3620014	_	Genome sequencing data, contig C319	0.553517
MICADv5_3620017	spoIVCA	SpoIVCA protein	0.534314
MICADv5_3620018	_	Genome sequencing data, contig C319	0.511509
MICADv5_3710002	_	Hyalin repeat protein (fragment)	0.542402
MICADv5_3720008	_	protein of unknown function	0.517007
MICADv5_3720019	_	conserved protein of unknown function	0.582447
MICADv5_3750001	metC	O-acetylhomoserine/O-acetylserine sulfhydrylase	0.547344
MICADv5_3750002	metX	Homoserine O-acetyltransferase	0.540293
MICADv5_3750007	_	putative hydroxyacylglutathione hydrolase	0.546258
MICADv5_3760007	cysK	pyridoxal-phosphate (PLP) dependent enzymes family; subunit of cysteine synthase A (O-acetylserine sulfhydrolase A)	0.533755
MICADv5_3760008	cpcB	C-phycocyanin-3 beta chain	0.54023
MICADv5_3760023	_	protein of unknown function	0.581197
MICADv5_3760024	_	protein of unknown function	0.520833
MICADv5_3830001	_	conserved membrane protein of unknown function	0.524605
MICADv5_3850005	_	protein of unknown function	0.535519
MICADv5_3890001	psbD	Photosystem II D2 protein	0.530732
MICADv5_390001	_	Similar to tr|P73642|P73642	0.522667
MICADv5_3950002	_	protein of unknown function	0.513812
MICADv5_3980001	_	Similarity to tr|Q8YYK7|Q8YYK7 (fragment)	0.564054
MICADv5_4000001	_	GTP-binding elongation factor (fragment)	0.572254
MICADv5_4070001	_	protein of unknown function	0.53833
MICADv5_4080001	_	conserved protein of unknown function	0.532787
MICADv5_4100001	insA	IS1 repressor protein InsA; CP4-6 prophage	0.528986
MICADv5_4130001	_	N-acetylglucosamine-6-phosphate deacetylase (fragment)	0.583051
MICADv5_4270002	_	protein of unknown function	0.544218
MICADv5_50020	nrtC	Nitrate transport ATP-binding protein	0.514699
MICADv5_560005	_	Genome sequencing data, contig C299	0.548023
MICADv5_580009	gmk	Guanylate kinase	0.533333
MICADv5_590003	_	Similar to tr|Q55858|Q55858	0.616071
MICADv5_600016	atsD	AtsD protein	0.557384
MICADv5_610007	petC	Cytochrome b6-f complex iron-sulfur subunit	0.516667
MICADv5_620001	argJ	Arginine biosynthesis bifunctional protein ArgJ [Includes: Glutamate N-acetyltransferase ; Amino-acid acetyltransferase]	0.535427
MICADv5_640005	_	conserved membrane protein of unknown function	0.513914
MICADv5_660012	atpD	ATP synthase subunit beta, membrane-bound, F1 sector	0.511387
MICADv5_660018	_	conserved protein of unknown function	0.589372
MICADv5_680013	_	Similar to tr|Q82LS9|Q82LS9	0.54552
MICADv5_740008	_	putative enzyme	0.531787
MICADv5_740031	_	protein of unknown function	0.6
MICADv5_780009	_	protein of unknown function	0.534247
MICADv5_790003	rpoB	DNA-directed RNA polymerase subunit beta	0.522343
MICADv5_840012	_	Similarity (fragment)	0.517544
MICADv5_890003	kdpA	high-affinity potassium transport system P-type ATPase, , A chain	0.554983
MICADv5_890004	kdpB	P-type ATPase, high-affinity potassium transport system, B chain, a phophatase-like domain	0.575
MICADv5_900001	kdpC	P-type ATPase, high-affinity potassium transport system, C chain	0.515291
MICADv5_900010	_	conserved membrane protein of unknown function	0.511278
MICADv5_930005	sdhA	Succinate dehydrogenase flavoprotein subunit	0.515046
MICADv5_930024	_	Similar to tr|Q4C9C9|Q4C9C9_CROWT Similar to RNA-binding protein	0.516393
MICADv5_940001	cysK	pyridoxal-phosphate (PLP) dependent enzymes family; subunit of cysteine synthase A (O-acetylserine sulfhydrolase A)	0.538304
MICADv5_950001	srpH	serine acetyltransferase (cysE-like)	0.528125
MICADv5_950002	srpI	Protein srpI	0.5209
MICADv5_950003	csd	putative cysteine desulfurase 1	0.533816
MICADv5_980010	psbB	Photosystem II CP47 chlorophyll apoprotein	0.519319
MICADv5_990004	_	putative peptidase	0.542967
MICADv5_1040022	_	conserved protein of unknown function	0.292754
MICADv5_1060001	_	conserved protein of unknown function	0.311355
MICADv5_1060002	_	conserved protein of unknown function	0.331081
MICADv5_1150006	_	protein of unknown function	0.320513
MICADv5_1160016	_	conserved protein of unknown function	0.339147
MICADv5_1190010	_	conserved protein of unknown function	0.294686
MICADv5_1200007	_	protein of unknown function	0.31063
MICADv5_1230003	_	Similar to tr|Q73PR2|Q73PR2	0.337209
MICADv5_1230013	aerE	AerE	0.322581
MICADv5_1230015	_	AerL (fragment)	0.336022
MICADv5_1230019	_	protein of unknown function	0.321637
MICADv5_1230020	_	conserved protein of unknown function	0.308703
MICADv5_1230021	_	AerN (fragment)	0.316597
MICADv5_1240001	_	Addiction module toxin, Txe/YoeB family (fragment)	0.254902
MICADv5_1240002	_	protein of unknown function	0.301764
MICADv5_1240003	_	membrane protein of unknown function	0.300704
MICADv5_1240005	_	Genome sequencing data, contig C325	0.269316
MICADv5_1290001	ecoRIM	Modification methylase EcoRI	0.285856
MICADv5_1290002	_	Type-2 restriction enzyme EcoRI (fragment)	0.286957
MICADv5_1290003	_	Type-2 restriction enzyme EcoRI (fragment)	0.309524
MICADv5_130013	_	conserved protein of unknown function	0.331892
MICADv5_1330017	_	conserved protein of unknown function	0.306667
MICADv5_1330018	_	conserved protein of unknown function	0.320261
MICADv5_1350017	_	conserved protein of unknown function	0.328205
MICADv5_1350018	_	conserved protein of unknown function	0.324561
MICADv5_1350023	_	conserved protein of unknown function	0.319635
MICADv5_1350026	_	conserved protein of unknown function	0.335697
MICADv5_1350033	_	conserved protein of unknown function	0.333333
MICADv5_1390002	_	protein of unknown function	0.333333
MICADv5_1390006	_	conserved protein of unknown function	0.319444
MICADv5_1400004	_	conserved protein of unknown function	0.330435
MICADv5_1420003	_	conserved protein of unknown function	0.328571
MICADv5_1450004	_	Similarity	0.285714
MICADv5_1450022	_	Similar to tr|Q8EXK4|Q8EXK4	0.339593
MICADv5_1460005	_	conserved protein of unknown function	0.326104
MICADv5_1460006	_	conserved membrane protein of unknown function	0.337838
MICADv5_1460018	_	Similarity	0.333333
MICADv5_1460020	_	Genome sequencing data, contig C321	0.325434
MICADv5_1470002	_	conserved protein of unknown function	0.324074
MICADv5_1510005	_	conserved protein of unknown function	0.323787
MICADv5_1510006	_	TPR repeat (modular protein)	0.336093
MICADv5_1510007	_	conserved protein of unknown function	0.335512
MICADv5_1510009	_	conserved protein of unknown function	0.312925
MICADv5_1540003	_	Similar to tr|P74065|P74065	0.337808
MICADv5_1540007	_	protein of unknown function	0.332794
MICADv5_1550004	_	conserved protein of unknown function	0.303371
MICADv5_1550012	_	Genome sequencing data, contig C328	0.333333
MICADv5_1550014	_	protein of unknown function	0.277381
MICADv5_1550017	_	conserved protein of unknown function	0.329502
MICADv5_1550029	_	conserved protein of unknown function	0.303351
MICADv5_1580003	_	conserved protein of unknown function	0.333333
MICADv5_1600003	_	Genome sequencing data, contig C265	0.332196
MICADv5_160009	_	protein of unknown function	0.272619
MICADv5_160010	_	protein of unknown function	0.297115
MICADv5_1620002	_	protein of unknown function	0.338624
MICADv5_1630006	_	putative Methyltransferase FkbM family	0.325428
MICADv5_1630008	_	membrane protein of unknown function	0.318639
MICADv5_1690003	_	protein of unknown function	0.28655
MICADv5_170004	_	Genome sequencing data, contig C225 (fragment)	0.338889
MICADv5_1710016	_	Type-2 restriction enzyme NspV (fragment)	0.333333
MICADv5_1710018	nspVM	Modification methylase NspV	0.327812
MICADv5_1710025	_	conserved protein of unknown function	0.318996
MICADv5_1720018	_	Similar to tr|Q3M5U7|Q3M5U7_ANAVT PilT protein-like	0.289406
MICADv5_1720019	_	conserved protein of unknown function	0.337719
MICADv5_1720021	_	Similarity	0.308869
MICADv5_1750002	_	PilT-like protein	0.318841
MICADv5_1750013	_	conserved protein of unknown function	0.331183
MICADv5_1760001	_	putative DNA methyltransferase	0.326622
MICADv5_1760003	_	conserved protein of unknown function	0.335159
MICADv5_1770009	_	Q6EVL0_MICAE ImeA protein (fragment)	0.330128
MICADv5_1820016	_	Transcriptional regulator	0.320398
MICADv5_1850016	_	Genome sequencing data, contig C324	0.329381
MICADv5_1890001	_	Similar to tr|Q8YK90|Q8YK90 (fragment)	0.287582
MICADv5_1890002	_	conserved protein of unknown function	0.319865
MICADv5_1890003	_	PilT protein, N-terminal	0.288889
MICADv5_1930044	_	conserved protein of unknown function	0.330383
MICADv5_1950008	_	conserved protein of unknown function	0.31068
MICADv5_1960006	_	exported protein of unknown function	0.337778
MICADv5_1960007	_	protein of unknown function	0.333333
MICADv5_1960015	_	conserved protein of unknown function	0.316872
MICADv5_1960016	_	FdxN element excision controlling factor protein	0.302752
MICADv5_1980012	_	conserved protein of unknown function	0.286822
MICADv5_1980016	_	Similar to tr|P73062|P73062	0.333333
MICADv5_1980018	_	conserved protein of unknown function	0.335526
MICADv5_1980019	_	conserved protein of unknown function	0.337691
MICADv5_1980023	_	Genome sequencing data, contig C295	0.336983
MICADv5_1980024	_	Genome sequencing data, contig C295	0.292029
MICADv5_1990010	_	conserved protein of unknown function	0.333333
MICADv5_20001	_	conserved protein of unknown function	0.333333
MICADv5_2030017	_	conserved protein of unknown function	0.338235
MICADv5_2050007	_	Similar to tr|Q607Y9|Q607Y9 (fragment)	0.300813
MICADv5_2100004	_	conserved protein of unknown function	0.335979
MICADv5_2100006	_	Predicted nucleic acid-binding protein	0.333333
MICADv5_2160047	_	Similar to tr|Q7NCP2|Q7NCP2	0.322997
MICADv5_2160048	_	Genome sequencing data, contig C318	0.318841
MICADv5_2160049	_	Genome sequencing data, contig C318	0.291667
MICADv5_2170001	_	conserved protein of unknown function	0.333333
MICADv5_2170002	_	conserved protein of unknown function	0.333333
MICADv5_2170024	_	conserved protein of unknown function	0.315315
MICADv5_220012	_	conserved membrane protein of unknown function	0.339662
MICADv5_2220007	_	conserved protein of unknown function	0.33871
MICADv5_2220010	_	conserved protein of unknown function	0.307888
MICADv5_2250021	tmk	Thymidylate kinase	0.333333
MICADv5_2250043	_	Genome sequencing data, contig C308	0.319149
MICADv5_2260007	_	Similar to tr|P72615|P72615	0.306306
MICADv5_2260029	_	protein of unknown function	0.319249
MICADv5_2300003	_	protein of unknown function	0.333333
MICADv5_2340001	_	Genome sequencing data, contig C325 (fragment)	0.340741
MICADv5_2350024	_	Similarity	0.303846
MICADv5_2360003	_	conserved protein of unknown function	0.298103
MICADv5_2360004	_	conserved protein of unknown function	0.31746
MICADv5_2360005	_	PilT protein-like (fragment)	0.293651
MICADv5_2360006	_	PilT protein-like (fragment)	0.325203
MICADv5_2360007	_	conserved protein of unknown function	0.321839
MICADv5_2360008	_	Genome sequencing data, contig C326	0.308333
MICADv5_2360009	_	conserved protein of unknown function	0.333333
MICADv5_2360015	_	conserved protein of unknown function	0.31929
MICADv5_2370008	_	conserved protein of unknown function	0.333333
MICADv5_2370010	_	Genome sequencing data, contig C320	0.323129
MICADv5_2370013	_	protein of unknown function	0.325758
MICADv5_2420005	_	conserved protein of unknown function	0.334911
MICADv5_2440002	_	conserved protein of unknown function	0.333333
MICADv5_2440003	_	conserved protein of unknown function	0.32958
MICADv5_2440004	_	conserved protein of unknown function	0.315498
MICADv5_2440006	_	Genome sequencing data, contig C286	0.32674
MICADv5_2440007	_	Similar to tr|Q8YNU0|Q8YNU0	0.326389
MICADv5_250008	_	conserved protein of unknown function	0.338028
MICADv5_2510019	_	conserved protein of unknown function	0.321321
MICADv5_2510040	_	protein of unknown function	0.327341
MICADv5_2520003	_	conserved protein of unknown function	0.340633
MICADv5_2530010	_	conserved protein of unknown function	0.338542
MICADv5_2530044	_	Genome sequencing data, contig C328	0.339095
MICADv5_2530045	_	protein of unknown function	0.314394
MICADv5_2530060	_	conserved protein of unknown function	0.321429
MICADv5_2540002	_	Genome sequencing data, contig C293	0.315412
MICADv5_2600017	_	conserved protein of unknown function	0.33657
MICADv5_2600018	_	conserved protein of unknown function	0.320707
MICADv5_260003	_	Genome sequencing data, contig C328 (modular protein)	0.333333
MICADv5_2610003	_	protein of unknown function	0.262821
MICADv5_2610004	_	putative Sulfotransferase	0.332184
MICADv5_2620005	_	conserved protein of unknown function	0.333333
MICADv5_2640015	_	protein of unknown function	0.327684
MICADv5_2650010	_	Similarity	0.323611
MICADv5_2660004	_	Similarity (fragment)	0.303483
MICADv5_2670014	_	protein of unknown function	0.308642
MICADv5_2710004	_	Genome sequencing data, contig C325 (fragment)	0.333333
MICADv5_2710007	_	conserved protein of unknown function	0.328889
MICADv5_2720008	_	Similar to tr|P72914|P72914	0.333333
MICADv5_2720010	_	Genome sequencing data, contig C277	0.313653
MICADv5_2750003	_	protein of unknown function	0.338983
MICADv5_2770005	_	membrane protein of unknown function	0.322355
MICADv5_2770006	_	protein of unknown function	0.29342
MICADv5_2770007	_	protein of unknown function	0.290043
MICADv5_2770008	_	protein of unknown function	0.306914
MICADv5_2770009	_	conserved protein of unknown function	0.325418
MICADv5_2790006	_	conserved protein of unknown function	0.322695
MICADv5_280002	_	N-6 DNA methylase (modular protein)	0.3402
MICADv5_280015	_	protein of unknown function	0.323049
MICADv5_280016	_	protein of unknown function	0.334789
MICADv5_280019	_	Similar to tr|Q7NDL6|Q7NDL6	0.336717
MICADv5_280020	_	protein of unknown function	0.293333
MICADv5_280021	_	conserved protein of unknown function	0.314961
MICADv5_280035	_	protein of unknown function	0.333333
MICADv5_280036	_	protein of unknown function	0.27957
MICADv5_2810026	_	protein of unknown function	0.27907
MICADv5_2810027	_	Genome sequencing data, contig C200	0.260341
MICADv5_2840002	_	conserved protein of unknown function	0.333333
MICADv5_2870001	_	protein of unknown function	0.322344
MICADv5_2870002	_	Similar to tr|Q4CAM0|Q4CAM0_CROWT Similar to XisI protein	0.339181
MICADv5_2870004	mjaIIIM	Modification methylase MjaIII	0.310383
MICADv5_2880012	_	conserved protein of unknown function	0.3375
MICADv5_2890040	_	Similarity	0.321569
MICADv5_2890041	_	conserved protein of unknown function	0.339321
MICADv5_2890045	_	Genome sequencing data, contig C225 (fragment)	0.337302
MICADv5_2930033	_	Genome sequencing data, contig C306	0.333333
MICADv5_2940021	_	transposase	0.327869
MICADv5_2940022	_	transposase	0.333333
MICADv5_2980004	_	Genome sequencing data, contig C327	0.325706
MICADv5_2980007	_	protein of unknown function	0.315476
MICADv5_2990018	_	conserved protein of unknown function	0.315831
MICADv5_2990019	_	conserved protein of unknown function	0.316436
MICADv5_2990035	_	conserved protein of unknown function	0.306488
MICADv5_2990039	_	Genome sequencing data, contig C327	0.306843
MICADv5_2990040	_	conserved protein of unknown function	0.339956
MICADv5_2990041	_	Genome sequencing data, contig C327	0.32914
MICADv5_2990043	_	conserved protein of unknown function	0.326241
MICADv5_2990057	_	conserved protein of unknown function	0.338164
MICADv5_2990058	_	conserved protein of unknown function	0.318735
MICADv5_3000012	_	Genome sequencing data, contig C327	0.313333
MICADv5_3020001	_	protein of unknown function	0.316092
MICADv5_3020012	_	Similar to tr|Q6YRQ3|Q6YRQ3	0.338346
MICADv5_3030018	_	putative enzyme	0.302682
MICADv5_3030020	_	conserved protein of unknown function	0.308943
MICADv5_3030021	_	conserved protein of unknown function	0.325301
MICADv5_3030024	_	conserved protein of unknown function	0.328767
MICADv5_3030033	_	Genome sequencing data, contig C327	0.304348
MICADv5_3080027	_	conserved protein of unknown function	0.333333
MICADv5_3080028	_	Genome sequencing data, contig C321	0.32493
MICADv5_3110001	_	Similar to tr|Q5P2X4|Q5P2X4	0.339181
MICADv5_3110006	_	Similar to tr|Q8YX17|Q8YX17	0.307823
MICADv5_3110011	_	conserved protein of unknown function	0.331527
MICADv5_3140002	_	PilT protein-like protein	0.335917
MICADv5_3220007	_	conserved protein of unknown function	0.333333
MICADv5_3240024	_	protein of unknown function	0.327485
MICADv5_3240026	_	exported protein of unknown function	0.33677
MICADv5_3260009	_	protein of unknown function	0.326829
MICADv5_3290006	_	protein of unknown function	0.307692
MICADv5_3310005	_	conserved protein of unknown function	0.329545
MICADv5_3310007	_	conserved protein of unknown function	0.328638
MICADv5_3320013	_	conserved protein of unknown function	0.301397
MICADv5_3320029	_	Similar to Nter part of tr|Q7NJC2|Q7NJC2 (fragment)	0.340136
MICADv5_3320030	_	conserved protein of unknown function	0.333333
MICADv5_3350002	_	protein of unknown function	0.339869
MICADv5_3380026	_	protein of unknown function	0.253521
MICADv5_3410003	_	conserved membrane protein of unknown function	0.275862
MICADv5_3410009	_	conserved protein of unknown function	0.273632
MICADv5_3480019	_	protein of unknown function	0.301382
MICADv5_350018	wbyB	WbyB protein	0.321396
MICADv5_3550010	_	protein of unknown function	0.281385
MICADv5_3550013	_	conserved protein of unknown function	0.322344
MICADv5_3550020	_	Serine/threonine protein kinase	0.331432
MICADv5_3570007	_	conserved protein of unknown function	0.334877
MICADv5_3600002	_	Similar to tr|Q97VN8|Q97VN8	0.301235
MICADv5_3600003	_	Similarity	0.333333
MICADv5_360001	_	Genome sequencing data, contig C317	0.331915
MICADv5_360002	_	Genome sequencing data, contig C317	0.320513
MICADv5_360012	_	conserved protein of unknown function	0.306954
MICADv5_3610001	_	protein of unknown function	0.286822
MICADv5_3610004	xisH	FdxN element excision controlling factor protein	0.338129
MICADv5_3610012	_	conserved protein of unknown function	0.292308
MICADv5_3620001	_	protein of unknown function	0.322086
MICADv5_3640007	_	protein of unknown function	0.314103
MICADv5_3640008	_	protein of unknown function	0.327044
MICADv5_3650001	_	protein of unknown function	0.325758
MICADv5_370011	_	protein of unknown function	0.323944
MICADv5_370013	_	conserved protein of unknown function	0.335145
MICADv5_3720011	_	conserved membrane protein of unknown function	0.33624
MICADv5_3720014	_	conserved protein of unknown function	0.310502
MICADv5_3740003	_	protein of unknown function	0.297101
MICADv5_3750003	_	conserved protein of unknown function	0.272023
MICADv5_3760004	_	protein of unknown function	0.217391
MICADv5_3780002	_	Similarity	0.326007
MICADv5_3780008	_	Similarity to a cyanobacterial protein	0.308889
MICADv5_3830002	_	protein of unknown function	0.292517
MICADv5_3850008	_	conserved membrane protein of unknown function	0.327662
MICADv5_3940003	_	conserved protein of unknown function	0.303419
MICADv5_40013	_	protein of unknown function	0.340426
MICADv5_4010001	_	Resolvase-like protein (fragment)	0.321839
MICADv5_4010002	_	conserved protein of unknown function	0.31761
MICADv5_4060002	_	Genome sequencing data, contig C311 (fragment)	0.334821
MICADv5_470015	_	PilT protein domain protein	0.326437
MICADv5_50004	_	Similar to tr|Q8YMM3|Q8YMM3	0.322034
MICADv5_520003	_	Genome sequencing data, contig C314	0.32567
MICADv5_530004	_	conserved protein of unknown function	0.339623
MICADv5_530006	_	protein of unknown function	0.324561
MICADv5_560008	_	Adenine-specific methylase like	0.336786
MICADv5_580013	_	conserved protein of unknown function	0.324786
MICADv5_580014	_	conserved protein of unknown function	0.319187
MICADv5_580018	_	Genome sequencing data, contig C316	0.314394
MICADv5_590002	_	Genome sequencing data, contig C316	0.305825
MICADv5_60009	_	protein of unknown function	0.308943
MICADv5_610004	_	Similar to tr|Q6ZEW3|Q6ZEW3	0.340136
MICADv5_630007	_	Putative Transcriptional modulator of MazE/toxin,MazF (fragment)	0.34058
MICADv5_640001	_	conserved protein of unknown function	0.285714
MICADv5_660013	_	protein of unknown function	0.296296
MICADv5_660014	_	Similar to tr|Q8Z0R9|Q8Z0R9	0.300699
MICADv5_670006	_	Similar to tr|Q8KB64|Q8KB64	0.318182
MICADv5_690002	_	protein of unknown function	0.333333
MICADv5_720003	_	conserved protein of unknown function	0.338462
MICADv5_730006	_	conserved protein of unknown function	0.328411
MICADv5_740014	_	protein of unknown function	0.328125
MICADv5_810016	_	putative transcriptional regulator	0.339394
MICADv5_810020	_	FdxN element excision controlling factor protein (fragment)	0.310606
MICADv5_820004	xisI	XisI protein	0.339233
MICADv5_830002	_	conserved protein of unknown function	0.315476
MICADv5_830017	_	conserved protein of unknown function	0.318893
MICADv5_830018	_	Methyltransferase type 11	0.308176
MICADv5_830020	_	putative GCN5-related N-acetyltransferase	0.313373
MICADv5_830023	_	Genome sequencing data, contig C316 (fragment)	0.339181
MICADv5_840002	_	Genome sequencing data, contig C293 (fragment)	0.333333
MICADv5_840003	_	protein of unknown function	0.310734
MICADv5_840020	_	Genome sequencing data, contig C316	0.334495
MICADv5_850001	_	conserved protein of unknown function	0.333333
MICADv5_860001	_	Genome sequencing data, contig C307	0.339623
MICADv5_860002	_	protein of unknown function	0.333333
MICADv5_880004	_	conserved protein of unknown function	0.321459
MICADv5_880005	_	conserved protein of unknown function	0.326023
MICADv5_880007	_	conserved protein of unknown function	0.333333
MICADv5_900007	_	HNH endonuclease family protein	0.320833
MICADv5_900012	_	FdxN element excision controlling factor protein	0.319048
MICADv5_900020	_	Similar to tr|Q8Z0E8|Q8Z0E8	0.333333
MICADv5_920002	_	protein of unknown function	0.29932
MICADv5_930010	_	Genome sequencing data, contig C266	0.333333
MICADv5_930011	_	conserved protein of unknown function	0.333333
MICADv5_960004	_	protein of unknown function	0.326797
MICADv5_960005	_	protein of unknown function	0.256198
MICADv5_960006	_	protein of unknown function	0.27451

## Sheet: PCC9806
PCC9806
Label	Gene	Product	GC Content
MICAEv5_100004	rplC	50S ribosomal subunit protein L3	0.527387
MICAEv5_100005	rplD	50S ribosomal protein L4	0.524487
MICAEv5_100007	rplB	50S ribosomal subunit protein L2	0.567146
MICAEv5_100008	rpsS	30S ribosomal subunit protein S19	0.521277
MICAEv5_100009	rplV	50S ribosomal subunit protein L22	0.547222
MICAEv5_100010	rpsC	30S ribosomal subunit protein S3	0.54321
MICAEv5_100011	rplP	50S ribosomal subunit protein L16	0.519048
MICAEv5_100012	rpmC	50S ribosomal protein L29	0.520548
MICAEv5_100019	rplR	50S ribosomal subunit protein L18	0.53719
MICAEv5_100020	rpsE	30S ribosomal protein S5	0.530651
MICAEv5_100026	clpP	ATP-dependent Clp protease proteolytic subunit (Endopeptidase Clp)	0.526667
MICAEv5_1030024	_	Sodium-dependent bicarbonate transporter	0.540998
MICAEv5_1030035	pntA	nicotinamide nucleotide transhydrogenase, subunit alpha1	0.538729
MICAEv5_1050016	_	conserved protein of unknown function	0.518116
MICAEv5_1050018	_	conserved protein of unknown function	0.534231
MICAEv5_1090004	_	TPR repeat protein	0.540323
MICAEv5_110001	_	Type III restriction enzyme res subunit	0.531989
MICAEv5_1130019	sdhA	Succinate dehydrogenase flavoprotein subunit	0.518519
MICAEv5_1170002	aroF	Phospho-2-dehydro-3-deoxyheptonate aldolase	0.519886
MICAEv5_1200008	cpcB	C-phycocyanin-3 beta chain	0.544061
MICAEv5_1200010	cysK	pyridoxal-phosphate (PLP) dependent enzymes family; subunit of cysteine synthase A (O-acetylserine sulfhydrolase A)	0.53481
MICAEv5_120004	accB	Biotin carboxyl carrier protein of acetyl-CoA carboxylase	0.527132
MICAEv5_1210014	trpD	Anthranilate phosphoribosyltransferase	0.523121
MICAEv5_1220023	_	conserved exported protein of unknown function	0.53442
MICAEv5_1230020	_	Proprotein convertase P-domain, putative (modular protein)	0.551674
MICAEv5_1240009	_	ABC-transporter substrate-binding protein	0.541566
MICAEv5_1300005	_	conserved protein of unknown function	0.551464
MICAEv5_1300011	_	AAA ATPase	0.520036
MICAEv5_1300012	_	conserved protein of unknown function	0.543049
MICAEv5_1300014	_	conserved protein of unknown function	0.55
MICAEv5_1300015	_	conserved protein of unknown function	0.541176
MICAEv5_1330011	murQ	N-acetylmuramic acid 6-phosphate etherase	0.520087
MICAEv5_1350002	_	conserved membrane protein of unknown function	0.525534
MICAEv5_1410005	_	putative tRNA/rRNA methyltransferase	0.531719
MICAEv5_1410025	ispG	4-hydroxy-3-methylbut-2-en-1-yl diphosphate synthase	0.525799
MICAEv5_1420004	_	conserved exported protein of unknown function	0.520833
MICAEv5_1450011	_	ABC-transporter ATP-binding protein	0.530013
MICAEv5_1460009	infB	Translation initiation factor IF-2	0.549621
MICAEv5_1520047	_	Genome sequencing data, contig C274	0.520833
MICAEv5_1540015	_	putative enzyme	0.533841
MICAEv5_1580009	rne	Ribonuclease E homolog	0.518056
MICAEv5_1600019	tufB	Elongation factor Tu (EF-Tu)	0.526016
MICAEv5_1600020	fusA	Elongation factor G (EF-G)	0.525048
MICAEv5_1600021	rpsG	30S ribosomal subunit protein S7	0.52017
MICAEv5_1600022	rpsL	30S ribosomal subunit protein S12	0.523438
MICAEv5_1640012	_	conserved protein of unknown function	0.52071
MICAEv5_1640013	_	Glycosyl transferase family 2	0.531507
MICAEv5_1650004	_	protein of unknown function	0.528139
MICAEv5_1700004	_	conserved exported protein of unknown function	0.537849
MICAEv5_1700012	kdpC	P-type ATPase, high-affinity potassium transport system, C chain	0.517829
MICAEv5_1700014	kdpB	P-type ATPase, high-affinity potassium transport system, B chain, a phophatase-like domain	0.582407
MICAEv5_1700015	kdpA	high-affinity potassium transport system P-type ATPase, , A chain	0.563001
MICAEv5_1710001	_	Genome sequencing data, contig C323	0.524603
MICAEv5_1730011	_	conserved protein of unknown function	0.525114
MICAEv5_1740028	groES	10kDa chaperonin (Protein Cpn10) (groES protein)	0.525641
MICAEv5_1800009	_	conserved protein of unknown function	0.584818
MICAEv5_1820013	_	conserved membrane protein of unknown function	0.517968
MICAEv5_1840006	fraH	Protein fraH	0.526066
MICAEv5_1880018	_	Similarity (fragment)	0.522124
MICAEv5_1910009	hemL	Glutamate-1-semialdehyde 2,1-aminomutase	0.525081
MICAEv5_1930006	psbB	Photosystem II CP47 chlorophyll apoprotein	0.522593
MICAEv5_1990004	clcA	H(+)/Cl(-) exchange transporter ClcA	0.539579
MICAEv5_2010010	_	Genome sequencing data, contig C253	0.547009
MICAEv5_2010011	_	Genome sequencing data, contig C253	0.526316
MICAEv5_2010014	_	conserved protein of unknown function	0.524146
MICAEv5_2030008	_	Genome sequencing data, contig C270	0.534014
MICAEv5_2030009	_	conserved protein of unknown function	0.586207
MICAEv5_2030010	_	Genome sequencing data, contig C270	0.520635
MICAEv5_2030011	_	protein of unknown function	0.595238
MICAEv5_2050001	_	putative enzyme	0.532646
MICAEv5_2050012	rpoB	DNA-directed RNA polymerase subunit beta	0.522645
MICAEv5_2080003	_	protein of unknown function	0.52
MICAEv5_2100004	_	protein of unknown function	0.544326
MICAEv5_2100005	_	putative O-methyltransferase	0.527911
MICAEv5_2100015	nrtC	Nitrate transport ATP-binding protein	0.517688
MICAEv5_2150025	groEL	60 kDa chaperonin (Protein Cpn60) (groEL protein)	0.526441
MICAEv5_2150030	gmk	Guanylate kinase	0.526126
MICAEv5_2240001	_	Similar to tr|P73642|P73642	0.533333
MICAEv5_2240020	_	Genome sequencing data, contig C283	0.522634
MICAEv5_2260007	gltD	Glutamate synthase [NADPH] small chain, (NADPH-GOGAT)	0.519192
MICAEv5_2270002	fabF	3-oxoacyl-[acyl-carrier-protein] synthase II (Beta- ketoacyl-ACP synthase II) (KAS II)	0.526779
MICAEv5_230006	_	putative peptidase	0.544609
MICAEv5_2330002	_	Tetratricopeptide repeat protein	0.539394
MICAEv5_2330003	_	Serine protease	0.553134
MICAEv5_2330004	_	conserved exported protein of unknown function	0.522167
MICAEv5_2340009	_	protein of unknown function	0.570905
MICAEv5_2390002	_	putative peptidase	0.540562
MICAEv5_2390004	_	putative phosphoglycerate mutase	0.524031
MICAEv5_2400002	_	protein of unknown function	0.542636
MICAEv5_240003	cpcC	Phycobilisome 32.1 kDa linker polypeptide, phycocyanin-associated, rod 1	0.521047
MICAEv5_240004	cpcA	C-phycocyanin alpha chain	0.525562
MICAEv5_240005	cpcB	C-phycocyanin beta chain	0.535645
MICAEv5_240006	yhaA	putative amidohydrolase yhaA	0.527778
MICAEv5_2440049	atpE	ATP synthase subunit c	0.54878
MICAEv5_2440053	atpA	ATP synthase subunit alpha, membrane-bound, F1 sector	0.524188
MICAEv5_2450014	_	Genome sequencing data, contig C299	0.559846
MICAEv5_2450028	_	conserved protein of unknown function	0.530353
MICAEv5_2480029	_	conserved protein of unknown function	0.528561
MICAEv5_2660001	psbD	Photosystem II D2 protein	0.52878
MICAEv5_280009	_	conserved protein of unknown function	0.531401
MICAEv5_30011	_	Genome sequencing data, contig C319	0.556575
MICAEv5_30013	_	Site-specific recombinase	0.52381
MICAEv5_30014	_	Histidine kinase like sensor protein	0.518329
MICAEv5_340002	cobL	Precorrin-6Y C(5,15)-methyltransferase	0.519307
MICAEv5_340027	_	conserved exported protein of unknown function	0.538031
MICAEv5_340034	_	conserved membrane protein of unknown function	0.553633
MICAEv5_350001	_	Similar to tr|Q82LS9|Q82LS9	0.541935
MICAEv5_390001	_	Genome sequencing data, contig C288	0.573227
MICAEv5_400026	argJ	Arginine biosynthesis bifunctional protein ArgJ [Includes: Glutamate N-acetyltransferase ; Amino-acid acetyltransferase]	0.541063
MICAEv5_40004	_	conserved protein of unknown function	0.518116
MICAEv5_410007	_	protein of unknown function	0.542735
MICAEv5_410048	rpsI	30S ribosomal protein S9	0.528986
MICAEv5_410050	truA	tRNA pseudouridine synthase A	0.545343
MICAEv5_410051	rplQ	50S ribosomal subunit protein L17	0.547009
MICAEv5_410053	rpsK	30S ribosomal subunit protein S11	0.552163
MICAEv5_410054	rpsM	30S ribosomal subunit protein S13	0.565104
MICAEv5_410067	pfkA	6-phosphofructokinase 1	0.521699
MICAEv5_410069	_	Genome sequencing data, contig C319	0.520325
MICAEv5_450011	psaA	Photosystem I P700 chlorophyll a apoprotein A1	0.531111
MICAEv5_450012	psaB	Photosystem I P700 chlorophyll a apoprotein A2	0.518519
MICAEv5_450024	ccmM	Carbon dioxide concentrating mechanism protein CcmM	0.543645
MICAEv5_450026	ccmK	Carbon dioxide-concentrating mechanism protein CcmK	0.52924
MICAEv5_450027	csoS1A	major carboxysome shell protein 1A (carbon dioxide concentrating mechanism protein)	0.532051
MICAEv5_480007	cobA	Uroporphyrinogen-III C-methyltransferase	0.52809
MICAEv5_520008	_	Serine/threonine protein kinase	0.535948
MICAEv5_540003	_	conserved membrane protein of unknown function	0.614583
MICAEv5_540028	_	protein of unknown function	0.531746
MICAEv5_540059	rplS	50S ribosomal protein L19	0.523416
MICAEv5_540063	_	Similarity (fragment)	0.537037
MICAEv5_550045	mreB	Rod shape-determining protein mreB	0.518732
MICAEv5_570031	psbC	Photosystem II 44 kDa reaction center protein	0.5235
MICAEv5_620002	_	conserved protein of unknown function	0.52549
MICAEv5_680016	_	protein of unknown function	0.527473
MICAEv5_690002	petC	Cytochrome b6-f complex iron-sulfur subunit	0.518519
MICAEv5_690016	mcaA	Subtilisin-like protein	0.520263
MICAEv5_750005	btpA	Photosystem I biogenesis protein BtpA	0.53132
MICAEv5_750040	pyrH	Uridylate kinase (UK) (Uridine monophosphate kinase) (UMP kinase)	0.525588
MICAEv5_830020	ftsZ	Cell division protein ftsZ	0.532853
MICAEv5_860011	_	conserved protein of unknown function	0.517322
MICAEv5_890010	_	Similarity	0.52231
MICAEv5_900008	_	Similar to tr|Q7NMN9|Q7NMN9 (fragment)	0.5375
MICAEv5_90015	topA	DNA topoisomerase 1	0.523701
MICAEv5_970007	psaC	Photosystem I iron-sulfur center	0.53252
MICAEv5_980016	ccmK	Carbon dioxide-concentrating mechanism protein CcmK homolog 4	0.531609
MICAEv5_980017	ccmK	Carbon dioxide-concentrating mechanism protein CcmK homolog 3	0.524272
MICAEv5_980025	_	N-acetylmuramoyl-L-alanine amidase	0.5208
MICAEv5_1000002	_	Genome sequencing data, contig C320	0.331593
MICAEv5_1000003	_	protein of unknown function	0.296296
MICAEv5_100024	_	conserved protein of unknown function	0.338275
MICAEv5_1030002	_	conserved membrane protein of unknown function	0.338178
MICAEv5_1030005	_	conserved protein of unknown function	0.315068
MICAEv5_1030037	_	protein of unknown function	0.325397
MICAEv5_1040012	_	Genome sequencing data, contig C308	0.312057
MICAEv5_1040018	_	protein of unknown function	0.330033
MICAEv5_1040020	_	conserved protein of unknown function	0.324444
MICAEv5_1050004	_	protein of unknown function	0.326746
MICAEv5_1070002	_	Plasma membrane protein (fragment)	0.317585
MICAEv5_1090005	_	conserved protein of unknown function	0.333333
MICAEv5_1090007	_	conserved protein of unknown function	0.344444
MICAEv5_1100006	_	conserved protein of unknown function	0.288557
MICAEv5_1100007	_	protein of unknown function	0.262108
MICAEv5_1100015	_	protein of unknown function	0.32716
MICAEv5_1100016	_	conserved protein of unknown function	0.344366
MICAEv5_1130012	_	conserved protein of unknown function	0.281046
MICAEv5_1130013	_	Genome sequencing data, contig C266	0.323529
MICAEv5_1150019	_	conserved protein of unknown function	0.325758
MICAEv5_1180001	_	exported protein of unknown function	0.323529
MICAEv5_1180004	_	Similarity to a cyanobacterial protein	0.302222
MICAEv5_1180010	_	Similarity	0.322344
MICAEv5_1220002	_	conserved protein of unknown function	0.34188
MICAEv5_1220016	_	conserved protein of unknown function	0.330556
MICAEv5_1220017	_	conserved protein of unknown function	0.339478
MICAEv5_1220018	_	Similar to Type I restriction-modification system methyltransferase subunit	0.334254
MICAEv5_1220019	_	protein of unknown function	0.302658
MICAEv5_1280012	_	conserved protein of unknown function	0.273954
MICAEv5_1290001	_	protein of unknown function	0.325581
MICAEv5_130007	_	protein of unknown function	0.317204
MICAEv5_1360001	_	protein of unknown function	0.32973
MICAEv5_1360004	_	conserved protein of unknown function	0.323308
MICAEv5_1360005	_	Genome sequencing data, contig C310	0.34202
MICAEv5_1400006	_	conserved protein of unknown function	0.338624
MICAEv5_140001	_	PIN domain protein	0.338308
MICAEv5_140003	_	Predicted nucleic acid-binding protein	0.335354
MICAEv5_140004	_	conserved protein of unknown function	0.33677
MICAEv5_1420001	_	transposase (fragment)	0.341667
MICAEv5_1430008	_	conserved protein of unknown function	0.302391
MICAEv5_1430009	_	protein of unknown function	0.314421
MICAEv5_1430010	_	conserved protein of unknown function	0.341564
MICAEv5_1440002	_	Similar to tr|Q8YK90|Q8YK90	0.340351
MICAEv5_1440010	_	conserved membrane protein of unknown function	0.313875
MICAEv5_1450016	_	conserved protein of unknown function	0.328125
MICAEv5_1460037	_	Similarity	0.319298
MICAEv5_1470001	_	Similar to tr|Q10XF7|Q10XF7_TRIEI ATPase	0.330025
MICAEv5_1470008	_	Ribonuclease S-3 (fragment)	0.328205
MICAEv5_1470011	_	conserved protein of unknown function	0.3
MICAEv5_1470012	_	conserved protein of unknown function	0.278912
MICAEv5_1470013	_	conserved protein of unknown function	0.288889
MICAEv5_1470014	_	conserved protein of unknown function	0.315673
MICAEv5_1480002	_	conserved protein of unknown function	0.325758
MICAEv5_1480003	_	Genome sequencing data, contig C326	0.316667
MICAEv5_1480015	_	putative Similarity	0.327309
MICAEv5_150001	_	conserved membrane protein of unknown function	0.30812
MICAEv5_1540040	_	putative Sulfotransferase	0.3322
MICAEv5_1550008	_	conserved protein of unknown function	0.299435
MICAEv5_1560020	_	conserved protein of unknown function	0.32549
MICAEv5_1560022	_	conserved protein of unknown function	0.29932
MICAEv5_1560023	_	conserved protein of unknown function	0.317073
MICAEv5_1560026	_	Genome sequencing data, contig C314	0.333333
MICAEv5_1560029	_	Genome sequencing data, contig C324	0.326746
MICAEv5_1570011	_	conserved protein of unknown function	0.341014
MICAEv5_1580015	_	conserved protein of unknown function	0.341943
MICAEv5_1580016	_	conserved protein of unknown function	0.324818
MICAEv5_1580017	_	protein of unknown function	0.335821
MICAEv5_1580018	_	conserved protein of unknown function	0.342995
MICAEv5_1580028	_	protein of unknown function	0.309942
MICAEv5_1580040	_	GUN4-like protein	0.342806
MICAEv5_1590004	_	conserved protein of unknown function	0.342995
MICAEv5_1600004	_	conserved protein of unknown function	0.338983
MICAEv5_1600013	_	conserved protein of unknown function	0.343709
MICAEv5_160012	_	YcfA family protein	0.343915
MICAEv5_160013	_	Similarity (modular protein)	0.342466
MICAEv5_1610017	_	conserved protein of unknown function	0.315412
MICAEv5_1670001	_	transposase (fragment)	0.307888
MICAEv5_1680014	_	protein of unknown function	0.322072
MICAEv5_1680015	_	protein of unknown function	0.323288
MICAEv5_1690001	_	ATPase (fragment)	0.298003
MICAEv5_1690002	_	ATPase (fragment)	0.300158
MICAEv5_1690005	_	protein of unknown function	0.278107
MICAEv5_1700002	_	conserved protein of unknown function	0.305556
MICAEv5_1700006	_	HNH endonuclease family protein	0.321875
MICAEv5_1730008	_	Genome sequencing data, contig C295	0.291304
MICAEv5_1730009	_	Genome sequencing data, contig C295	0.335766
MICAEv5_1780007	_	conserved protein of unknown function	0.340351
MICAEv5_1790002	_	protein of unknown function	0.312057
MICAEv5_1790004	_	Capsular exopolysaccharide biosynthesis protein (Wzm)	0.333333
MICAEv5_1790005	_	Asparagine synthase (Glutamine-hydrolyzing)	0.317269
MICAEv5_1790013	_	conserved protein of unknown function	0.304989
MICAEv5_180001	_	Putative toxin of toxin-antitoxin (fragment)	0.344444
MICAEv5_180002	_	conserved protein of unknown function	0.322917
MICAEv5_180005	_	putative toxin of toxin-antitoxin	0.313725
MICAEv5_180006	_	conserved protein of unknown function	0.329545
MICAEv5_180008	_	PilT-like protein	0.31401
MICAEv5_1870002	_	conserved protein of unknown function	0.333333
MICAEv5_190004	_	protein of unknown function	0.316667
MICAEv5_1910013	_	conserved protein of unknown function	0.311782
MICAEv5_1910031	_	protein of unknown function	0.33908
MICAEv5_1970003	_	membrane protein of unknown function	0.331584
MICAEv5_1990002	_	protein of unknown function	0.304965
MICAEv5_1990005	_	protein of unknown function	0.34375
MICAEv5_2060010	_	PilT protein domain protein	0.325349
MICAEv5_2060024	_	Glycosyl transferase family 2	0.343434
MICAEv5_2070006	_	conserved protein of unknown function	0.344322
MICAEv5_2070007	_	conserved protein of unknown function	0.328638
MICAEv5_2100001	_	conserved protein of unknown function	0.325
MICAEv5_2100002	_	conserved protein of unknown function	0.333333
MICAEv5_2110013	_	conserved protein of unknown function	0.335079
MICAEv5_2150019	_	conserved protein of unknown function	0.328767
MICAEv5_2160002	_	conserved protein of unknown function	0.318182
MICAEv5_2160003	_	protein of unknown function	0.280702
MICAEv5_2170004	_	conserved protein of unknown function	0.342704
MICAEv5_2170021	_	Similarity	0.319595
MICAEv5_2190002	_	conserved protein of unknown function	0.339233
MICAEv5_220003	_	Similarity	0.344311
MICAEv5_220005	_	Transcriptional regulator	0.317413
MICAEv5_2240012	_	protein of unknown function	0.309942
MICAEv5_2240024	_	conserved protein of unknown function	0.343234
MICAEv5_2250001	_	protein of unknown function	0.315476
MICAEv5_2280003	_	Genome sequencing data, contig C318	0.311111
MICAEv5_2280006	_	conserved protein of unknown function	0.320728
MICAEv5_2280007	_	conserved protein of unknown function	0.330827
MICAEv5_2290016	_	conserved protein of unknown function	0.310861
MICAEv5_2330006	_	conserved protein of unknown function	0.333333
MICAEv5_2330007	_	conserved protein of unknown function	0.315152
MICAEv5_2330008	_	conserved protein of unknown function	0.326291
MICAEv5_2370017	_	protein of unknown function	0.230769
MICAEv5_2400030	_	protein of unknown function	0.340741
MICAEv5_2430001	_	protein of unknown function	0.333333
MICAEv5_2440002	_	protein of unknown function	0.341085
MICAEv5_2440006	_	conserved protein of unknown function	0.319176
MICAEv5_2440007	mjaIIIM	Modification methylase MjaIII	0.303825
MICAEv5_2440035	_	conserved protein of unknown function	0.315385
MICAEv5_2440036	_	conserved protein of unknown function	0.334239
MICAEv5_2440037	_	conserved protein of unknown function	0.32956
MICAEv5_2450002	_	protein of unknown function	0.333333
MICAEv5_2450003	_	protein of unknown function	0.337719
MICAEv5_2450017	_	Adenine-specific methylase like	0.341632
MICAEv5_2460017	_	FdxN element excision controlling factor protein	0.319048
MICAEv5_2460018	_	Genome sequencing data, contig C299	0.343234
MICAEv5_2460029	_	Similar to tr|Q8Z0E8|Q8Z0E8	0.330749
MICAEv5_2460046	_	conserved protein of unknown function	0.31746
MICAEv5_2460057	_	Type-2 restriction enzyme EcoRI (fragment)	0.324786
MICAEv5_2460058	_	Type-2 restriction enzyme EcoRI (fragment)	0.287263
MICAEv5_2460059	ecoRIM	Modification methylase EcoRI	0.294461
MICAEv5_2460061	_	conserved protein of unknown function	0.328767
MICAEv5_2460063	_	conserved protein of unknown function	0.337349
MICAEv5_2460064	_	conserved protein of unknown function	0.317073
MICAEv5_2480018	_	Similar to tr|Q4C4V8|Q4C4V8_CROWT 4-hydroxyphenylpyruvate dioxygenase	0.341621
MICAEv5_2480024	_	conserved protein of unknown function	0.340388
MICAEv5_2480025	_	conserved protein of unknown function	0.329014
MICAEv5_2520001	_	conserved protein of unknown function	0.324063
MICAEv5_2720001	_	transposase	0.333333
MICAEv5_2770001	_	Similar to tr|Q4CAW4|Q4CAW4_CROWT Resolvase	0.337187
MICAEv5_2830001	_	transposase	0.333333
MICAEv5_2960002	_	Similarity	0.34375
MICAEv5_2990002	_	protein of unknown function	0.333333
MICAEv5_300026	_	protein of unknown function	0.310734
MICAEv5_30005	_	exported protein of unknown function	0.328084
MICAEv5_3060003	_	conserved protein of unknown function	0.326577
MICAEv5_3060004	_	conserved protein of unknown function	0.311355
MICAEv5_320005	_	conserved protein of unknown function	0.329078
MICAEv5_320006	_	conserved protein of unknown function	0.331502
MICAEv5_340006	_	conserved protein of unknown function	0.308756
MICAEv5_340007	_	conserved protein of unknown function	0.319014
MICAEv5_360005	_	Genome sequencing data, contig C318	0.3
MICAEv5_360006	_	DNA element excision controlling factor XisI homolog	0.273148
MICAEv5_360007	_	DNA element excision controlling factor XisI homolog	0.330409
MICAEv5_360008	_	Similar to tr|Q7NCP2|Q7NCP2	0.322997
MICAEv5_360009	_	protein of unknown function	0.333333
MICAEv5_360012	_	Similar to C-terminal part of Q1F5C4_9CHLR Addiction module toxin	0.32567
MICAEv5_360044	_	protein of unknown function	0.322751
MICAEv5_380004	_	conserved protein of unknown function	0.292135
MICAEv5_400033	_	conserved protein of unknown function	0.329268
MICAEv5_40005	_	protein of unknown function	0.342857
MICAEv5_40021	_	Genome sequencing data, contig C323	0.315152
MICAEv5_410018	_	conserved protein of unknown function	0.340597
MICAEv5_410032	_	conserved membrane protein of unknown function	0.323059
MICAEv5_410042	_	Similarity	0.328283
MICAEv5_410071	_	conserved protein of unknown function	0.335341
MICAEv5_440001	_	protein of unknown function	0.325926
MICAEv5_440005	_	protein of unknown function	0.31068
MICAEv5_450015	_	Genome sequencing data, contig C328	0.327572
MICAEv5_450016	_	protein of unknown function	0.342163
MICAEv5_450034	_	conserved protein of unknown function	0.325581
MICAEv5_490010	_	conserved protein of unknown function	0.324385
MICAEv5_490011	_	Genome sequencing data, contig C327	0.311828
MICAEv5_500001	_	protein of unknown function	0.253333
MICAEv5_500022	_	conserved hypothetical protein	0.343284
MICAEv5_520012	_	conserved membrane protein of unknown function	0.328228
MICAEv5_540013	_	protein of unknown function	0.310734
MICAEv5_540032	_	conserved protein of unknown function	0.322034
MICAEv5_540045	_	protein of unknown function	0.330303
MICAEv5_540053	_	conserved protein of unknown function	0.336806
MICAEv5_540054	_	conserved protein of unknown function	0.311728
MICAEv5_540072	_	Type-2 restriction enzyme NspV (fragment)	0.33913
MICAEv5_540073	nspVM	Modification methylase NspV	0.325942
MICAEv5_550025	_	conserved protein of unknown function	0.335025
MICAEv5_550051	_	protein of unknown function	0.326667
MICAEv5_550052	_	Similarity (fragment)	0.283582
MICAEv5_570021	_	conserved exported protein of unknown function	0.339869
MICAEv5_580023	_	Genome sequencing data, contig C327	0.328757
MICAEv5_590002	_	protein of unknown function	0.306667
MICAEv5_590003	_	protein of unknown function	0.283019
MICAEv5_590004	_	protein of unknown function	0.290476
MICAEv5_600003	_	conserved protein of unknown function	0.341615
MICAEv5_60001	_	conserved protein of unknown function	0.280702
MICAEv5_610006	_	conserved membrane protein of unknown function	0.339662
MICAEv5_650002	xisH	FdxN element excision controlling factor protein	0.333333
MICAEv5_660003	_	protein of unknown function	0.338462
MICAEv5_680001	_	Similar to tr|Q607Y9|Q607Y9 (fragment)	0.324675
MICAEv5_680021	_	conserved protein of unknown function	0.320076
MICAEv5_680023	_	Genome sequencing data, contig C314	0.336449
MICAEv5_680029	_	conserved protein of unknown function	0.328671
MICAEv5_710016	_	conserved protein of unknown function	0.33913
MICAEv5_710020	_	conserved protein of unknown function	0.330986
MICAEv5_740007	_	conserved protein of unknown function	0.3375
MICAEv5_750011	_	Plasmid stabilization system	0.302632
MICAEv5_750012	_	conserved protein of unknown function	0.278607
MICAEv5_750035	_	conserved protein of unknown function	0.342029
MICAEv5_770007	_	Similar to tr|Q8YX17|Q8YX17	0.314626
MICAEv5_770010	_	conserved protein of unknown function	0.315245
MICAEv5_770011	_	Putative excinuclease ATPase subunit (fragment)	0.316384
MICAEv5_770012	_	Putative excinuclease ATPase subunit (fragment)	0.312883
MICAEv5_780008	_	Type I restriction enzyme R protein N terminus	0.323671
MICAEv5_80007	_	conserved protein of unknown function	0.341463
MICAEv5_810003	_	Similar to tr|Q8Z0N6|Q8Z0N6	0.34474
MICAEv5_820007	_	conserved protein of unknown function	0.310811
MICAEv5_830035	_	protein of unknown function	0.344538
MICAEv5_880011	_	protein of unknown function	0.333333
MICAEv5_890008	_	conserved protein of unknown function	0.307443
MICAEv5_930002	_	conserved protein of unknown function	0.327808
MICAEv5_930003	_	conserved protein of unknown function	0.325069
MICAEv5_940011	_	putative DNA-methyltransferase	0.307866
MICAEv5_940012	_	putative restriction enzyme	0.318801
MICAEv5_960026	_	protein of unknown function	0.342342
MICAEv5_960044	_	protein of unknown function	0.343137
MICAEv5_980005	_	protein of unknown function	0.276923
MICAEv5_980009	_	conserved membrane protein of unknown function	0.317241

## Sheet: PCC9807
PCC9807
Label	Gene	Product	GC Content
MICAFv5_10001	_	Site-specific recombinase	0.517157
MICAFv5_1010004	pyrH	Uridylate kinase (UK) (Uridine monophosphate kinase) (UMP kinase)	0.526971
MICAFv5_1070002	_	conserved protein of unknown function	0.519928
MICAFv5_1070023	cysK	pyridoxal-phosphate (PLP) dependent enzymes family; subunit of cysteine synthase A (O-acetylserine sulfhydrolase A)	0.538226
MICAFv5_1070024	srpH	serine acetyltransferase (cysE-like)	0.53125
MICAFv5_1070025	srpI	Protein srpI	0.521972
MICAFv5_1070026	_	Cysteine desulfurase	0.532143
MICAFv5_1080009	rimO	Ribosomal protein S12 methylthiotransferase rimO	0.512938
MICAFv5_1080010	btpA	Photosystem I biogenesis protein BtpA	0.524609
MICAFv5_120001	soxC	Dibenzothiophene desulfurization enzyme C	0.519831
MICAFv5_120003	ribA	Riboflavin biosynthesis protein ribBA 2	0.552987
MICAFv5_1230008	psaC	Photosystem I iron-sulfur center	0.52439
MICAFv5_1280001	_	protein of unknown function	0.585859
MICAFv5_130010	gmk	Guanylate kinase	0.522523
MICAFv5_1360012	rne	Ribonuclease E homolog	0.524537
MICAFv5_1510001	_	Similar to tr|Q8E9G6|Q8E9G6	0.549345
MICAFv5_1670002	_	AAA ATPase (fragment)	0.538813
MICAFv5_1670003	_	putative ATPase, AAA family (fragment)	0.524138
MICAFv5_1790008	tufB	Elongation factor Tu (EF-Tu)	0.518699
MICAFv5_1790009	fusA	Elongation factor G (EF-G)	0.521676
MICAFv5_1790011	rpsL	30S ribosomal subunit protein S12	0.523438
MICAFv5_1890003	_	conserved protein of unknown function	0.518519
MICAFv5_190002	_	Genome sequencing data, contig C253	0.544726
MICAFv5_190003	_	Genome sequencing data, contig C253	0.533333
MICAFv5_190006	_	conserved protein of unknown function	0.532391
MICAFv5_1910017	_	conserved protein of unknown function	0.515423
MICAFv5_200001	psbB	Photosystem II CP47 chlorophyll apoprotein	0.522593
MICAFv5_2000010	_	Short-chain dehydrogenase/reductase SDR	0.515038
MICAFv5_2000011	hdhA	7-alpha-hydroxysteroid dehydrogenase	0.519531
MICAFv5_2010002	_	Similar to tr|Q82LS9|Q82LS9	0.539068
MICAFv5_2060010	kdpB	P-type ATPase, high-affinity potassium transport system, B chain, a phophatase-like domain	0.575
MICAFv5_2060011	kdpA	high-affinity potassium transport system P-type ATPase, , A chain	0.561283
MICAFv5_2110002	_	Genome sequencing data, contig C288	0.589069
MICAFv5_2130003	rpoB	DNA-directed RNA polymerase subunit beta	0.523853
MICAFv5_2210005	pnp	Polyribonucleotide nucleotidyltransferase	0.517642
MICAFv5_2210008	argJ	Arginine biosynthesis bifunctional protein ArgJ [Includes: Glutamate N-acetyltransferase ; Amino-acid acetyltransferase]	0.535427
MICAFv5_2300009	pfkA	6-phosphofructokinase 1	0.526316
MICAFv5_2300014	_	protein of unknown function	0.549383
MICAFv5_2300023	rpsM	30S ribosomal subunit protein S13	0.565104
MICAFv5_2300024	rpsK	30S ribosomal subunit protein S11	0.549618
MICAFv5_2300026	rplQ	50S ribosomal subunit protein L17	0.57265
MICAFv5_2300027	truA	tRNA pseudouridine synthase A	0.554753
MICAFv5_2300029	rpsI	30S ribosomal protein S9	0.521739
MICAFv5_230003	_	putative chemotaxis protein	0.516008
MICAFv5_2370001	_	protein of unknown function	0.579235
MICAFv5_2370006	_	putative hydroxyacylglutathione hydrolase	0.546258
MICAFv5_2370013	cysK	pyridoxal-phosphate (PLP) dependent enzymes family; subunit of cysteine synthase A (O-acetylserine sulfhydrolase A)	0.531646
MICAFv5_2370014	cpcB	C-phycocyanin-3 beta chain	0.538314
MICAFv5_2480010	_	putative peptidase	0.541365
MICAFv5_2480012	_	putative phosphoglycerate mutase	0.514729
MICAFv5_2480027	_	Similar to the Nter of tr|P73817|P73817_SYNY3 Hemolysin (modular protein)	0.515751
MICAFv5_2500013	_	Similarity	0.519916
MICAFv5_2600002	_	protein of unknown function	0.514124
MICAFv5_2640034	groES	10kDa chaperonin (Protein Cpn10) (groES protein)	0.522436
MICAFv5_2680001	_	Genome sequencing data, contig C250 (fragment)	0.520988
MICAFv5_2720002	_	conserved protein of unknown function	0.523731
MICAFv5_2810002	_	Isoaspartyl peptidase/L-asparaginase	0.513228
MICAFv5_2880011	mreB	Rod shape-determining protein mreB	0.522158
MICAFv5_2940026	_	putative enzyme	0.531303
MICAFv5_2940028	_	conserved exported protein of unknown function	0.528905
MICAFv5_3030017	_	conserved protein of unknown function	0.537255
MICAFv5_3070013	proB	Glutamate 5-kinase	0.515789
MICAFv5_3100005	_	Penicillin-binding protein	0.517333
MICAFv5_3100006	_	conserved protein of unknown function	0.519207
MICAFv5_3130001	_	conserved protein of unknown function	0.520635
MICAFv5_3140001	_	conserved membrane protein of unknown function	0.518732
MICAFv5_3160006	_	Genome sequencing data, contig C323	0.527778
MICAFv5_3170001	_	protein of unknown function	0.59619
MICAFv5_3170002	_	Genome sequencing data, contig C270	0.536508
MICAFv5_3170003	_	protein of unknown function	0.615385
MICAFv5_3170004	_	protein of unknown function	0.630695
MICAFv5_3170005	_	Similarity (modular protein)	0.564815
MICAFv5_3170006	_	Genome sequencing data, contig C270	0.532313
MICAFv5_3190002	_	protein of unknown function	0.52549
MICAFv5_3190003	_	protein of unknown function	0.537415
MICAFv5_3190007	_	Citrate (Pro-3S)-lyase	0.550117
MICAFv5_3190010	pdc	Pyruvate decarboxylase	0.54902
MICAFv5_3200003	_	Beta-lactamase domain protein (fragment)	0.530496
MICAFv5_3200005	_	conserved protein of unknown function	0.55291
MICAFv5_3210001	tauC	Taurine transport system permease protein tauC	0.544365
MICAFv5_3210002	_	Aliphatic sulfonates family ABC transporter, periplsmic ligand-binding protein	0.542021
MICAFv5_3210003	tauB	Taurine import ATP-binding protein TauB	0.530909
MICAFv5_3280002	_	2-oxoglutarate-Fe(II) oxygenase family enzyme	0.532213
MICAFv5_3360002	_	Similar to tr|Q4C9C9|Q4C9C9_CROWT Similar to RNA-binding protein	0.513661
MICAFv5_3360017	rplC	50S ribosomal subunit protein L3	0.521127
MICAFv5_3360018	rplD	50S ribosomal protein L4	0.521327
MICAFv5_3360020	rplB	50S ribosomal subunit protein L2	0.564748
MICAFv5_3360021	rpsS	30S ribosomal subunit protein S19	0.531915
MICAFv5_3360022	rplV	50S ribosomal subunit protein L22	0.541667
MICAFv5_3360023	rpsC	30S ribosomal subunit protein S3	0.539095
MICAFv5_3360024	rplP	50S ribosomal subunit protein L16	0.528571
MICAFv5_3360025	rpmC	50S ribosomal protein L29	0.520548
MICAFv5_3360032	rplR	50S ribosomal subunit protein L18	0.550964
MICAFv5_3360033	rpsE	30S ribosomal protein S5	0.528736
MICAFv5_3360039	clpP	ATP-dependent Clp protease proteolytic subunit (Endopeptidase Clp)	0.528333
MICAFv5_3400005	_	AAA ATPase	0.519528
MICAFv5_3400006	_	conserved protein of unknown function	0.540636
MICAFv5_3410001	_	conserved protein of unknown function	0.537255
MICAFv5_3440003	_	Similar to tr|Q55985|Q55985	0.519427
MICAFv5_3510002	aroF	Phospho-2-dehydro-3-deoxyheptonate aldolase	0.520833
MICAFv5_3560001	_	exported protein of unknown function	0.530756
MICAFv5_3560002	_	conserved exported protein of unknown function	0.545156
MICAFv5_3560003	_	Serine protease	0.546776
MICAFv5_3560004	_	Tetratricopeptide repeat protein	0.531313
MICAFv5_3580001	_	exported protein of unknown function	0.543624
MICAFv5_3630003	_	conserved protein of unknown function	0.528889
MICAFv5_3680009	_	membrane protein of unknown function	0.523251
MICAFv5_3740001	BDS	Alkyl/aryl-sulfatase BDS1	0.548272
MICAFv5_3780003	groEL	60 kDa chaperonin (Protein Cpn60) (groEL protein)	0.516726
MICAFv5_3830002	cobL	Precorrin-6Y C(5,15)-methyltransferase	0.51379
MICAFv5_3880003	_	putative extracellular repeat, HAF family (fragment)	0.523316
MICAFv5_3900002	_	putative enzyme	0.528351
MICAFv5_3920001	ccmK	Carbon dioxide-concentrating mechanism protein CcmK homolog 4	0.528736
MICAFv5_3920002	ccmK	Carbon dioxide-concentrating mechanism protein CcmK homolog 3	0.530744
MICAFv5_3930004	_	N-acetylmuramoyl-L-alanine amidase	0.516061
MICAFv5_3970025	sdhA	Succinate dehydrogenase flavoprotein subunit	0.519097
MICAFv5_4000001	topA	DNA topoisomerase 1	0.524839
MICAFv5_40006	_	protein of unknown function	0.567816
MICAFv5_4030002	accB	Biotin carboxyl carrier protein of acetyl-CoA carboxylase	0.529293
MICAFv5_4110001	_	protein of unknown function	0.573784
MICAFv5_4240001	_	Similar to tr|P73663|P73663	0.523161
MICAFv5_4240003	pgi	Glucose-6-phosphate isomerase	0.519849
MICAFv5_4380024	_	XisI protein (fragment)	0.534884
MICAFv5_4400003	_	protein of unknown function	0.52
MICAFv5_4400005	_	Serine/threonine protein kinase	0.539683
MICAFv5_4400023	atsD	AtsD protein	0.556118
MICAFv5_4420002	_	Hyalin repeat protein (fragment)	0.522695
MICAFv5_4430002	_	conserved membrane protein of unknown function	0.619792
MICAFv5_450005	_	conserved protein of unknown function	0.513889
MICAFv5_4580011	ctaA	Cytochrome c oxidase subunit XV assembly protein	0.515924
MICAFv5_460002	_	conserved protein of unknown function	0.544218
MICAFv5_4610006	purD	Phosphoribosylamine--glycine ligase	0.514218
MICAFv5_4660008	_	protein of unknown function	0.547619
MICAFv5_4700013	yhaA	putative amidohydrolase yhaA	0.520938
MICAFv5_4710002	cpcB	C-phycocyanin beta chain	0.537572
MICAFv5_4710003	cpcA	C-phycocyanin alpha chain	0.523517
MICAFv5_4710004	cpcC	Phycobilisome 32.1 kDa linker polypeptide, phycocyanin-associated, rod 1	0.52446
MICAFv5_4740008	_	putative peptidase	0.539135
MICAFv5_480001	_	protein of unknown function	0.520833
MICAFv5_4860018	ftsZ	Cell division protein ftsZ	0.533654
MICAFv5_4910004	_	protein of unknown function	0.548193
MICAFv5_4960009	infB	Translation initiation factor IF-2	0.547059
MICAFv5_4990002	_	putative Short-chain dehydrogenase/reductase family (SDR); putative Glucose/ribitol dehydrogenase. (fragment)	0.575758
MICAFv5_5000007	nrtC	Nitrate transport ATP-binding protein	0.518685
MICAFv5_500001	fraH	Protein fraH	0.533646
MICAFv5_50007	csoS1A	major carboxysome shell protein 1A (carbon dioxide concentrating mechanism protein)	0.525641
MICAFv5_50008	ccmK	Carbon dioxide-concentrating mechanism protein CcmK	0.52924
MICAFv5_50010	ccmM	Carbon dioxide concentrating mechanism protein CcmM	0.543134
MICAFv5_50012	cbbL	Ribulose bisphosphate carboxylase large chain (RuBisCO large subunit)	0.514831
MICAFv5_5010002	fabF	3-oxoacyl-[acyl-carrier-protein] synthase II (Beta- ketoacyl-ACP synthase II) (KAS II)	0.529976
MICAFv5_5020003	_	putative membrane protein	0.52495
MICAFv5_5100004	_	Secretion protein HlyD family protein	0.514375
MICAFv5_5120022	petC	Cytochrome b6-f complex iron-sulfur subunit	0.516667
MICAFv5_5200003	_	protein of unknown function	0.521739
MICAFv5_520009	_	conserved protein of unknown function	0.517857
MICAFv5_5240004	_	conserved protein of unknown function	0.52
MICAFv5_5280005	_	conserved protein of unknown function	0.522459
MICAFv5_5300003	_	conserved protein of unknown function	0.519884
MICAFv5_5370010	atpE	ATP synthase subunit c	0.552846
MICAFv5_5370014	atpA	ATP synthase subunit alpha, membrane-bound, F1 sector	0.522863
MICAFv5_5540002	_	Genome sequencing data, contig C297 (fragment)	0.587302
MICAFv5_5610002	ispG	4-hydroxy-3-methylbut-2-en-1-yl diphosphate synthase	0.517609
MICAFv5_5630004	_	Ycf66-like protein	0.523114
MICAFv5_5630014	cpcF	Phycocyanin alpha phycocyanobilin lyase CpcF	0.516026
MICAFv5_5650006	_	protein of unknown function	0.539683
MICAFv5_5660014	_	protein of unknown function	0.513661
MICAFv5_5680005	_	Acyl-CoA dehydrogenase domain protein	0.514981
MICAFv5_5680012	_	Similar to tr|Q4C7D6|Q4C7D6_CROWT Caffeoyl-CoA O-methyltransferase	0.53607
MICAFv5_5720009	_	Similar to tr|P73642|P73642	0.522667
MICAFv5_5740006	_	Genome sequencing data, contig C265	0.534676
MICAFv5_5740007	_	Similar to tr|Q3VKM6|Q3VKM6_9CHLB Peptidase C1A	0.532895
MICAFv5_5750008	rplS	50S ribosomal protein L19	0.515152
MICAFv5_5750014	_	Similarity (fragment)	0.557971
MICAFv5_5770001	_	protein of unknown function	0.515873
MICAFv5_5790002	_	Genome sequencing data, contig C299	0.563307
MICAFv5_5850002	_	Genome sequencing data, contig C319	0.550459
MICAFv5_5860001	_	transposase	0.514602
MICAFv5_5930001	_	protein of unknown function	0.551724
MICAFv5_630003	_	TPR repeat protein	0.527778
MICAFv5_6360001	psbC	Photosystem II 44 kDa reaction center protein	0.529284
MICAFv5_6390001	psbD	Photosystem II D2 protein	0.52878
MICAFv5_6540001	thiD	Hydroxymethylpyrimidine/phosphomethylpyrimidine kinase	0.514357
MICAFv5_660028	_	conserved protein of unknown function	0.512974
MICAFv5_660031	_	conserved protein of unknown function	0.516484
MICAFv5_660035	_	conserved protein of unknown function	0.600211
MICAFv5_660036	_	conserved protein of unknown function	0.575581
MICAFv5_660041	_	conserved protein of unknown function	0.521739
MICAFv5_670001	_	Genome sequencing data, contig C309	0.526198
MICAFv5_680002	pntA	nicotinamide nucleotide transhydrogenase, subunit alpha1	0.536989
MICAFv5_680013	_	Sodium-dependent bicarbonate transporter	0.542781
MICAFv5_680014	_	conserved protein of unknown function	0.516224
MICAFv5_6850001	_	conserved exported protein of unknown function	0.516035
MICAFv5_6890001	_	conserved protein of unknown function	0.547414
MICAFv5_6980002	_	exported protein of unknown function	0.522989
MICAFv5_70002	psaB	Photosystem I P700 chlorophyll a apoprotein A2	0.518067
MICAFv5_70003	psaA	Photosystem I P700 chlorophyll a apoprotein A1	0.531556
MICAFv5_7090001	_	conserved protein of unknown function	0.514798
MICAFv5_720004	_	conserved protein of unknown function	0.514916
MICAFv5_7580001	clcA	H(+)/Cl(-) exchange transporter ClcA	0.542484
MICAFv5_790005	_	conserved membrane protein of unknown function	0.522748
MICAFv5_80009	cobA	Uroporphyrinogen-III C-methyltransferase	0.529338
MICAFv5_820002	_	conserved protein of unknown function	0.546742
MICAFv5_880002	_	conserved exported protein of unknown function	0.52459
MICAFv5_900009	yfkE	putative cation exchanger yfkE	0.528388
MICAFv5_90004	_	Genome sequencing data, contig C321 (fragment)	0.52
MICAFv5_910001	_	Phosphate transport system permease protein	0.538721
MICAFv5_920003	sbpA	Sulfate-binding protein	0.528369
MICAFv5_920005	_	ABC-transporter substrate-binding protein	0.532067
MICAFv5_960009	murQ	N-acetylmuramic acid 6-phosphate etherase	0.515744
MICAFv5_1000002	_	conserved protein of unknown function	0.308642
MICAFv5_100003	_	conserved protein of unknown function	0.329768
MICAFv5_100005	_	Similar to tr|Q55985|Q55985 (fragment)	0.340502
MICAFv5_100006	_	protein of unknown function	0.325203
MICAFv5_1060003	_	conserved protein of unknown function	0.305164
MICAFv5_1070028	_	Modification methylase HhaI (fragment)	0.333333
MICAFv5_1080003	_	conserved protein of unknown function	0.33513
MICAFv5_1080004	_	conserved protein of unknown function	0.292237
MICAFv5_1080005	_	conserved protein of unknown function	0.336634
MICAFv5_1100004	_	conserved protein of unknown function	0.341564
MICAFv5_110005	_	Nucleic acid binding protein (fragment)	0.326923
MICAFv5_1110001	_	conserved protein of unknown function	0.305556
MICAFv5_1130009	_	Virulence-associated protein I	0.339934
MICAFv5_1130017	_	PilT protein domain protein	0.322751
MICAFv5_1130020	_	PilT protein domain protein	0.33557
MICAFv5_1130021	_	conserved protein of unknown function	0.333333
MICAFv5_1230013	_	conserved protein of unknown function	0.333333
MICAFv5_1230018	_	conserved protein of unknown function	0.319249
MICAFv5_1230019	_	conserved protein of unknown function	0.285714
MICAFv5_1250003	_	conserved protein of unknown function	0.317829
MICAFv5_1250004	_	conserved protein of unknown function	0.322506
MICAFv5_130005	_	conserved protein of unknown function	0.338813
MICAFv5_130006	_	conserved protein of unknown function	0.330496
MICAFv5_1370007	_	Similarity	0.321285
MICAFv5_1370008	_	Similar to tr|Q8YSL1|Q8YSL1	0.328313
MICAFv5_1460001	_	conserved protein of unknown function	0.304029
MICAFv5_1460002	_	conserved protein of unknown function	0.326577
MICAFv5_1500003	_	protein of unknown function	0.296296
MICAFv5_1500004	_	Similar to tr|Q8Z0R9|Q8Z0R9	0.296037
MICAFv5_150002	_	conserved protein of unknown function	0.336879
MICAFv5_1550003	_	FdxN element excision controlling factor protein	0.293578
MICAFv5_1550004	_	conserved protein of unknown function	0.330033
MICAFv5_1580012	_	protein of unknown function	0.282051
MICAFv5_1590005	_	conserved protein of unknown function	0.339623
MICAFv5_1600001	_	Similar to tr|P73062|P73062 (fragment)	0.33871
MICAFv5_1600004	_	PilT protein, N-terminal (fragment)	0.302682
MICAFv5_160007	_	conserved protein of unknown function	0.336538
MICAFv5_1620001	_	protein of unknown function	0.338178
MICAFv5_1740002	_	Genome sequencing data, contig C327	0.329519
MICAFv5_1740005	_	Similarity (modular protein)	0.333333
MICAFv5_1740010	_	protein of unknown function	0.321429
MICAFv5_1740013	_	Genome sequencing data, contig C327 (fragment)	0.336601
MICAFv5_1740016	_	Similar to tr|Q5NZB9|Q5NZB9	0.333333
MICAFv5_1760003	_	conserved protein of unknown function	0.333333
MICAFv5_1760005	_	Genome sequencing data, contig C327	0.317881
MICAFv5_1760006	_	conserved protein of unknown function	0.317673
MICAFv5_1760019	_	Genome sequencing data, contig C298	0.32664
MICAFv5_1770001	_	conserved protein of unknown function	0.328283
MICAFv5_1770002	_	conserved protein of unknown function	0.314176
MICAFv5_1820003	_	protein of unknown function	0.269504
MICAFv5_1820008	tmk	Thymidylate kinase	0.338141
MICAFv5_1880003	_	conserved protein of unknown function	0.304348
MICAFv5_1910008	_	putative excinuclease ATPase subunit	0.320513
MICAFv5_1910009	_	conserved protein of unknown function	0.318841
MICAFv5_1910021	_	conserved protein of unknown function	0.339611
MICAFv5_1920007	_	protein of unknown function	0.333333
MICAFv5_1990007	_	Similar to C-terminal part of Q1F5C4_9CHLR Addiction module toxin	0.329502
MICAFv5_1990010	_	conserved protein of unknown function	0.309309
MICAFv5_1990014	_	DNA element excision controlling factor XisI homolog	0.327485
MICAFv5_200008	_	conserved protein of unknown function	0.304688
MICAFv5_2030002	_	Genome sequencing data, contig C312	0.33935
MICAFv5_2100002	_	Similarity	0.333333
MICAFv5_2100003	_	Similar to tr|Q97VN8|Q97VN8	0.301235
MICAFv5_210001	_	protein of unknown function	0.335341
MICAFv5_2110001	_	protein of unknown function	0.323353
MICAFv5_2110005	_	PilT protein domain protein	0.333333
MICAFv5_220006	_	conserved protein of unknown function	0.327314
MICAFv5_220007	_	Serine/threonine protein kinase	0.322787
MICAFv5_2220007	_	conserved protein of unknown function	0.333333
MICAFv5_2300001	_	protein of unknown function	0.307692
MICAFv5_2310007	_	conserved membrane protein of unknown function	0.318544
MICAFv5_2310009	_	protein of unknown function	0.304598
MICAFv5_2340005	_	conserved protein of unknown function	0.325
MICAFv5_2360006	_	protein of unknown function	0.271318
MICAFv5_2370002	_	conserved protein of unknown function	0.274137
MICAFv5_2370010	_	protein of unknown function	0.246377
MICAFv5_2380026	_	Type II restriction endonuclease like	0.314815
MICAFv5_2390009	_	conserved protein of unknown function	0.335697
MICAFv5_2390016	_	conserved protein of unknown function	0.325581
MICAFv5_2420006	_	conserved protein of unknown function	0.29697
MICAFv5_2420007	_	protein of unknown function	0.276423
MICAFv5_2440013	_	protein of unknown function	0.333333
MICAFv5_2470006	_	protein of unknown function	0.317708
MICAFv5_2470007	_	membrane protein of unknown function	0.279874
MICAFv5_2470008	_	protein of unknown function	0.311966
MICAFv5_2470009	_	conserved protein of unknown function	0.247086
MICAFv5_2470010	_	conserved protein of unknown function	0.298507
MICAFv5_2470012	_	Similar to tr|Q55985|Q55985	0.341513
MICAFv5_2480009	_	conserved protein of unknown function	0.340426
MICAFv5_2520001	_	protein of unknown function	0.329114
MICAFv5_2520004	_	conserved protein of unknown function	0.325137
MICAFv5_2520018	_	conserved protein of unknown function	0.29798
MICAFv5_2560001	_	conserved protein of unknown function	0.32
MICAFv5_2590002	_	protein of unknown function	0.280702
MICAFv5_2600001	_	conserved protein of unknown function	0.334596
MICAFv5_2610001	_	conserved protein of unknown function	0.338596
MICAFv5_2610002	_	conserved protein of unknown function	0.338652
MICAFv5_2640026	_	Genome sequencing data, contig C327	0.313043
MICAFv5_2650008	_	conserved protein of unknown function	0.333333
MICAFv5_2650009	_	protein of unknown function	0.325581
MICAFv5_2650021	_	protein of unknown function	0.327381
MICAFv5_2670001	_	conserved protein of unknown function	0.327715
MICAFv5_2670002	_	YcfA family protein	0.323944
MICAFv5_2670018	_	conserved protein of unknown function	0.291667
MICAFv5_2680002	_	membrane protein of unknown function	0.320926
MICAFv5_2700003	_	Type IIS restriction endonuclease, putative (fragment)	0.319502
MICAFv5_2750002	_	conserved protein of unknown function	0.333333
MICAFv5_2760009	_	Similarity	0.32549
MICAFv5_2770009	_	protein of unknown function	0.333333
MICAFv5_2780001	_	Genome sequencing data, contig C299	0.333333
MICAFv5_2780002	_	FdxN element excision controlling factor protein	0.316667
MICAFv5_280005	_	Genome sequencing data, contig C309 (fragment)	0.309524
MICAFv5_2830005	_	conserved protein of unknown function	0.341085
MICAFv5_2830022	_	PilT protein-like (fragment)	0.272727
MICAFv5_2830023	_	PilT protein-like (fragment)	0.32716
MICAFv5_2830026	_	conserved protein of unknown function	0.340909
MICAFv5_2830027	_	protein of unknown function	0.326139
MICAFv5_2830030	_	conserved protein of unknown function	0.317037
MICAFv5_2840006	_	protein of unknown function	0.328638
MICAFv5_2880004	_	Similarity (fragment)	0.282051
MICAFv5_2880013	_	4-amino-4-deoxychorismate lyase (fragment)	0.31982
MICAFv5_2900005	_	Genome sequencing data, contig C278	0.309735
MICAFv5_2900006	_	Similarity	0.319444
MICAFv5_290001	_	Similar to tr|Q8YK90|Q8YK90 (fragment)	0.329032
MICAFv5_2910008	_	putative prophage maintenance system killer protein	0.333333
MICAFv5_2940029	_	conserved protein of unknown function	0.3
MICAFv5_2940039	_	Genome sequencing data, contig C309	0.315556
MICAFv5_2980004	_	protein of unknown function	0.327824
MICAFv5_3000004	_	PilT-like protein (fragment)	0.340136
MICAFv5_300005	_	conserved protein of unknown function	0.289442
MICAFv5_3020004	_	putative Glycosyl transferase family 39	0.323791
MICAFv5_3030006	_	Genome sequencing data, contig C328	0.333333
MICAFv5_3030013	_	protein of unknown function	0.313725
MICAFv5_3050001	_	PilT protein-like protein (fragment)	0.337255
MICAFv5_3070003	_	conserved protein of unknown function	0.340796
MICAFv5_3080005	_	Genome sequencing data, contig C321	0.323671
MICAFv5_3090002	_	protein of unknown function	0.32
MICAFv5_3110001	_	membrane protein of unknown function	0.296014
MICAFv5_3110004	_	protein of unknown function	0.333333
MICAFv5_3150001	_	conserved protein of unknown function	0.330556
MICAFv5_3190004	_	conserved protein of unknown function	0.338462
MICAFv5_3230001	_	conserved protein of unknown function	0.31554
MICAFv5_3230003	_	conserved membrane protein of unknown function	0.315751
MICAFv5_3240012	_	Genome sequencing data, contig C317	0.331915
MICAFv5_3240013	_	Genome sequencing data, contig C317	0.321795
MICAFv5_3270004	_	conserved protein of unknown function	0.338164
MICAFv5_3280005	_	conserved membrane protein of unknown function	0.286976
MICAFv5_3300001	_	conserved protein of unknown function	0.284553
MICAFv5_3310002	_	transposase (fragment)	0.294444
MICAFv5_3340005	_	Predicted nucleic acid-binding protein (fragment)	0.320261
MICAFv5_3340006	_	Predicted nucleic acid-binding protein (fragment)	0.304094
MICAFv5_3350005	_	conserved protein of unknown function	0.341146
MICAFv5_350001	_	conserved protein of unknown function	0.336283
MICAFv5_350002	_	conserved protein of unknown function	0.333333
MICAFv5_3540001	_	conserved protein of unknown function	0.334328
MICAFv5_3550002	_	conserved protein of unknown function	0.304348
MICAFv5_3570004	_	protein of unknown function	0.313333
MICAFv5_3610010	_	conserved protein of unknown function	0.340824
MICAFv5_3610011	_	conserved protein of unknown function	0.330729
MICAFv5_3700002	_	conserved protein of unknown function	0.329341
MICAFv5_370004	_	Modification methylase NspV (fragment)	0.333333
MICAFv5_3790002	_	conserved protein of unknown function	0.302817
MICAFv5_3790003	_	conserved protein of unknown function	0.319282
MICAFv5_3830006	_	conserved protein of unknown function	0.340967
MICAFv5_3830007	_	conserved protein of unknown function	0.319444
MICAFv5_3850013	_	conserved protein of unknown function	0.333333
MICAFv5_3850014	_	conserved protein of unknown function	0.317043
MICAFv5_3850016	_	Genome sequencing data, contig C286 (fragment)	0.308642
MICAFv5_3870005	_	membrane protein of unknown function	0.334794
MICAFv5_3880001	_	Genome sequencing data, contig C286 (fragment)	0.310873
MICAFv5_3880002	_	conserved protein of unknown function	0.326291
MICAFv5_3910005	_	Similar to tr|P72713|P72713 (fragment)	0.330275
MICAFv5_3940001	_	conserved protein of unknown function	0.323944
MICAFv5_3940002	_	conserved protein of unknown function	0.333333
MICAFv5_3940003	_	conserved protein of unknown function	0.327381
MICAFv5_3940005	_	conserved protein of unknown function	0.30719
MICAFv5_3940007	_	protein of unknown function	0.333333
MICAFv5_3940008	_	conserved protein of unknown function	0.292135
MICAFv5_3940009	_	conserved protein of unknown function	0.336879
MICAFv5_3940011	_	conserved protein of unknown function	0.329412
MICAFv5_3970005	_	Molybdopterin-guanine dinucleotide biosynthesis protein A like	0.301754
MICAFv5_3970006	_	conserved protein of unknown function	0.322222
MICAFv5_3970007	_	conserved protein of unknown function	0.333333
MICAFv5_3970008	_	Genome sequencing data, contig C266	0.303704
MICAFv5_3970034	_	conserved protein of unknown function	0.321074
MICAFv5_3980002	_	conserved protein of unknown function	0.309524
MICAFv5_3990006	aerE	AerE	0.328549
MICAFv5_40015	_	protein of unknown function	0.337079
MICAFv5_4040004	_	protein of unknown function	0.333333
MICAFv5_4080004	_	conserved protein of unknown function	0.330952
MICAFv5_410002	_	conserved membrane protein of unknown function	0.307202
MICAFv5_4220015	mjaIIIM	Modification methylase MjaIII	0.306011
MICAFv5_4230003	_	conserved protein of unknown function	0.328306
MICAFv5_4240002	_	Conserved protein of unknown function	0.337691
MICAFv5_4260001	_	protein of unknown function	0.306452
MICAFv5_4290008	_	membrane protein of unknown function	0.325864
MICAFv5_430008	_	Putative endoribonuclease (fragment)	0.308743
MICAFv5_430009	_	conserved protein of unknown function	0.315315
MICAFv5_4340002	_	conserved protein of unknown function	0.333333
MICAFv5_4380018	_	conserved hypothetical protein	0.340257
MICAFv5_4380032	_	conserved protein of unknown function	0.338346
MICAFv5_4390002	_	conserved protein of unknown function	0.300813
MICAFv5_4400008	_	conserved membrane protein of unknown function	0.331871
MICAFv5_440001	_	conserved protein of unknown function	0.335541
MICAFv5_4400026	_	conserved protein of unknown function	0.333333
MICAFv5_4400027	_	conserved protein of unknown function	0.336364
MICAFv5_440014	_	conserved protein of unknown function	0.333333
MICAFv5_440015	_	conserved protein of unknown function	0.324444
MICAFv5_4440003	_	protein of unknown function	0.339869
MICAFv5_4480009	_	conserved protein of unknown function	0.339506
MICAFv5_4490001	_	conserved protein of unknown function	0.296748
MICAFv5_4490004	_	protein of unknown function	0.333333
MICAFv5_4490010	_	exported protein of unknown function	0.333333
MICAFv5_4550002	_	Similar to tr|P73062|P73062	0.328976
MICAFv5_4550003	_	Similar to tr|P73062|P73062	0.333333
MICAFv5_4550005	_	Similar to tr|P73062|P73062	0.339912
MICAFv5_4580009	_	conserved protein of unknown function	0.313333
MICAFv5_460001	_	conserved protein of unknown function	0.34127
MICAFv5_460003	_	conserved protein of unknown function	0.323024
MICAFv5_460004	_	conserved protein of unknown function	0.298851
MICAFv5_460005	_	conserved protein of unknown function	0.299663
MICAFv5_460007	_	conserved protein of unknown function	0.334951
MICAFv5_460013	_	protein of unknown function	0.333333
MICAFv5_460014	_	protein of unknown function	0.328571
MICAFv5_4630008	_	conserved protein of unknown function	0.328225
MICAFv5_4680002	_	protein of unknown function	0.311594
MICAFv5_470002	_	conserved protein of unknown function	0.33557
MICAFv5_470006	_	conserved protein of unknown function	0.338652
MICAFv5_4710009	_	Transcriptional regulator	0.314428
MICAFv5_4730006	_	conserved protein of unknown function	0.333333
MICAFv5_4730007	_	protein of unknown function	0.291667
MICAFv5_4750003	_	conserved protein of unknown function	0.326389
MICAFv5_4780002	_	Genome sequencing data, contig C320 (fragment)	0.320513
MICAFv5_4820003	_	conserved protein of unknown function	0.302168
MICAFv5_4820004	_	conserved protein of unknown function	0.316138
MICAFv5_4830002	_	Similar to tr|Q8Z0N6|Q8Z0N6	0.341509
MICAFv5_4830011	_	conserved protein of unknown function	0.324324
MICAFv5_4840010	_	Genome sequencing data, contig C314	0.32567
MICAFv5_4920009	_	conserved protein of unknown function	0.336918
MICAFv5_4930002	_	N-6 DNA methylase (modular protein)	0.33891
MICAFv5_4950015	_	Genome sequencing data, contig C328 (modular protein)	0.339869
MICAFv5_5030002	_	DNA polymerase beta domain protein region (fragment)	0.330189
MICAFv5_5030003	_	HEPN domain protein	0.338501
MICAFv5_5040003	_	Similar to tr|Q8EXK4|Q8EXK4	0.336
MICAFv5_5040004	_	Similar to tr|Q7NIJ4|Q7NIJ4	0.326019
MICAFv5_5040005	_	Similarity	0.323034
MICAFv5_5070004	_	conserved protein of unknown function	0.32851
MICAFv5_5070005	_	protein of unknown function	0.338624
MICAFv5_5070008	_	conserved protein of unknown function	0.331699
MICAFv5_5120006	_	conserved protein of unknown function	0.324009
MICAFv5_5120012	_	conserved protein of unknown function	0.309859
MICAFv5_5120016	_	Similar to tr|Q6ZEW3|Q6ZEW3	0.333333
MICAFv5_5120020	_	conserved protein of unknown function	0.333333
MICAFv5_5120021	_	conserved protein of unknown function	0.332123
MICAFv5_5130009	_	transposase	0.340615
MICAFv5_5140002	_	conserved protein of unknown function	0.314428
MICAFv5_520001	_	conserved protein of unknown function	0.306763
MICAFv5_5210001	_	conserved protein of unknown function	0.3375
MICAFv5_5210002	_	conserved protein of unknown function	0.328638
MICAFv5_5250010	_	conserved protein of unknown function	0.320755
MICAFv5_5250011	_	conserved protein of unknown function	0.320872
MICAFv5_5250012	_	protein of unknown function	0.291667
MICAFv5_5280008	haeIIR	Type-2 restriction enzyme HaeII	0.325864
MICAFv5_530003	_	conserved protein of unknown function	0.337209
MICAFv5_5310009	_	protein of unknown function	0.316667
MICAFv5_5350007	_	protein of unknown function	0.321739
MICAFv5_5360001	_	conserved protein of unknown function	0.311508
MICAFv5_5360002	_	conserved protein of unknown function	0.332428
MICAFv5_5360003	_	conserved protein of unknown function	0.330818
MICAFv5_5380003	_	conserved protein of unknown function	0.328205
MICAFv5_5400004	_	conserved protein of unknown function	0.318408
MICAFv5_5400006	_	Genome sequencing data, contig C328	0.337931
MICAFv5_5400008	_	YcfA-like protein	0.333333
MICAFv5_5430002	_	conserved protein of unknown function	0.325301
MICAFv5_5430003	_	conserved protein of unknown function	0.313008
MICAFv5_5430005	_	conserved protein of unknown function	0.324201
MICAFv5_5430008	_	putative Transcriptional modulator of MazE/toxin,MazF	0.333333
MICAFv5_5430009	ecoRIM	Modification methylase EcoRI	0.293489
MICAFv5_5450006	_	conserved protein of unknown function	0.324009
MICAFv5_5460006	_	conserved protein of unknown function	0.320764
MICAFv5_5470007	_	conserved protein of unknown function	0.336861
MICAFv5_5470008	_	conserved protein of unknown function	0.319654
MICAFv5_5480001	_	Similar to tr|Q6YRQ3|Q6YRQ3	0.340852
MICAFv5_5570003	_	protein of unknown function	0.293103
MICAFv5_5600001	_	Genome sequencing data, contig C328 (fragment)	0.337662
MICAFv5_5660010	_	Similar to tr|Q7WZJ7|Q7WZJ7 (fragment)	0.315534
MICAFv5_5670002	_	conserved protein of unknown function	0.304527
MICAFv5_5670003	_	conserved protein of unknown function	0.334272
MICAFv5_5680015	_	XisH protein (fragment)	0.275362
MICAFv5_5680016	_	FdxN element excision controlling factor protein	0.315476
MICAFv5_5710001	_	protein of unknown function	0.29595
MICAFv5_5750001	_	conserved protein of unknown function	0.319298
MICAFv5_5750002	_	conserved protein of unknown function	0.32716
MICAFv5_5760013	_	Similar to tr|Q8YMM3|Q8YMM3	0.299435
MICAFv5_5770007	_	conserved protein of unknown function	0.319444
MICAFv5_5960001	_	conserved protein of unknown function	0.316498
MICAFv5_5980004	_	conserved protein of unknown function	0.299517
MICAFv5_600001	_	protein of unknown function	0.339869
MICAFv5_600002	_	protein of unknown function	0.279279
MICAFv5_600004	_	conserved protein of unknown function	0.263682
MICAFv5_60001	_	conserved protein of unknown function	0.333333
MICAFv5_60002	_	Genome sequencing data, contig C303	0.339031
MICAFv5_60005	_	ATPase	0.311377
MICAFv5_60007	_	conserved protein of unknown function	0.339031
MICAFv5_6040001	_	conserved protein of unknown function	0.326711
MICAFv5_6120002	_	conserved protein of unknown function	0.337963
MICAFv5_6120003	_	conserved protein of unknown function	0.333333
MICAFv5_6220003	_	protein of unknown function	0.333333
MICAFv5_6260001	_	protein of unknown function	0.31694
MICAFv5_6300001	_	conserved protein of unknown function	0.300813
MICAFv5_640007	_	conserved protein of unknown function	0.318182
MICAFv5_640008	_	conserved protein of unknown function	0.327316
MICAFv5_640009	_	conserved protein of unknown function	0.338983
MICAFv5_640011	_	conserved protein of unknown function	0.33584
MICAFv5_640012	_	conserved protein of unknown function	0.32493
MICAFv5_640015	_	protein of unknown function	0.304094
MICAFv5_640016	_	Genome sequencing data, contig C327 (fragment)	0.281746
MICAFv5_640020	_	conserved protein of unknown function	0.321212
MICAFv5_6410002	_	protein of unknown function	0.309524
MICAFv5_6440001	_	protein of unknown function	0.286713
MICAFv5_6460001	_	Modification methylase NspV (fragment)	0.311992
MICAFv5_650007	_	Similar to tr|Q9S1D9|Q9S1D9	0.324242
MICAFv5_650008	_	conserved protein of unknown function	0.333333
MICAFv5_650012	_	Similar to tr|P73415|P73415	0.34058
MICAFv5_6590001	_	conserved protein of unknown function	0.329787
MICAFv5_6590002	_	conserved protein of unknown function	0.285714
MICAFv5_660012	_	Genome sequencing data, contig C308	0.326241
MICAFv5_660017	_	conserved protein of unknown function	0.311111
MICAFv5_660018	_	DNA polymerase III subunit alpha	0.324444
MICAFv5_6660001	_	conserved protein of unknown function	0.336478
MICAFv5_6690002	_	protein of unknown function	0.333333
MICAFv5_6730002	_	Similar to tr|P74798|P74798	0.33908
MICAFv5_6740001	_	transposase (fragment)	0.329218
MICAFv5_6770001	_	conserved protein of unknown function	0.331641
MICAFv5_6980001	_	conserved protein of unknown function	0.315789
MICAFv5_6990002	_	PilT protein domain protein	0.293827
MICAFv5_700003	_	conserved protein of unknown function	0.336463
MICAFv5_7060001	_	protein of unknown function	0.329333
MICAFv5_7110001	_	conserved protein of unknown function	0.340351
MICAFv5_7150003	_	Similar to tr|Q6EB48|Q6EB48	0.311404
MICAFv5_7260001	_	protein of unknown function	0.328467
MICAFv5_7270002	_	conserved protein of unknown function	0.3125
MICAFv5_7340002	_	conserved protein of unknown function	0.336735
MICAFv5_740001	_	conserved protein of unknown function	0.310502
MICAFv5_7460001	_	conserved protein of unknown function	0.331633
MICAFv5_7460002	_	protein of unknown function	0.339564
MICAFv5_7470001	_	conserved protein of unknown function	0.324138
MICAFv5_7470002	_	Resolvase-like protein	0.335017
MICAFv5_750005	_	conserved protein of unknown function	0.291667
MICAFv5_7590001	_	PilT protein domain protein	0.308219
MICAFv5_7590002	_	protein of unknown function	0.30303
MICAFv5_7590003	_	conserved protein of unknown function	0.333333
MICAFv5_7720001	_	Genome sequencing data, contig C293 (fragment)	0.337778
MICAFv5_7730002	_	conserved protein of unknown function	0.332121
MICAFv5_7770002	_	conserved protein of unknown function	0.292517
MICAFv5_7770003	_	protein of unknown function	0.295699
MICAFv5_780009	_	Similarity	0.32967
MICAFv5_780012	_	Similarity to a cyanobacterial protein	0.310658
MICAFv5_780015	_	conserved exported protein of unknown function	0.337449
MICAFv5_780017	_	protein of unknown function	0.336996
MICAFv5_810003	_	Similar to tr|P73041|P73041	0.324786
MICAFv5_840001	_	conserved protein of unknown function	0.33871
MICAFv5_840010	_	protein of unknown function	0.252033
MICAFv5_840011	_	protein of unknown function	0.3
MICAFv5_850003	_	protein of unknown function	0.260163
MICAFv5_850004	_	putative plasmid maintenance protein	0.326165
MICAFv5_920007	_	protein of unknown function	0.325203
MICAFv5_930010	_	conserved protein of unknown function	0.329932
MICAFv5_930014	_	conserved protein of unknown function	0.335766
MICAFv5_960003	_	conserved protein of unknown function	0.317152

## Sheet: PCC9808
PCC9808
Label	Gene	Product	GC Content
MICAGv5_1010002	aroF	Phospho-2-dehydro-3-deoxyheptonate aldolase	0.520833
MICAGv5_1080001	topA	DNA topoisomerase 1	0.52446
MICAGv5_110001	_	conserved protein of unknown function	0.529101
MICAGv5_110002	_	protein of unknown function	0.591978
MICAGv5_110003	_	protein of unknown function	0.621005
MICAGv5_110004	_	protein of unknown function	0.517413
MICAGv5_1120014	_	conserved protein of unknown function	0.527594
MICAGv5_1160001	_	conserved protein of unknown function	0.51634
MICAGv5_1170012	_	conserved protein of unknown function	0.510101
MICAGv5_1210024	_	RNA-binding protein	0.515152
MICAGv5_1220005	_	conserved exported protein of unknown function	0.526764
MICAGv5_1230006	speH	S-adenosylmethionine decarboxylase proenzyme	0.512255
MICAGv5_1270007	pnp	Polyribonucleotide nucleotidyltransferase	0.517177
MICAGv5_1290015	_	conserved exported protein of unknown function	0.525333
MICAGv5_1290021	_	conserved protein of unknown function	0.555556
MICAGv5_1300003	_	conserved protein of unknown function	0.531008
MICAGv5_1360001	_	Similar to tr|Q2JRY6|Q2JRY6_SYNJA Gamma-glutamyltransferase (fragment)	0.536585
MICAGv5_1360002	_	Similar to tr|Q4C4G9|Q4C4G9_CROWT Gamma-glutamyltransferase	0.511111
MICAGv5_1370004	_	conserved protein of unknown function	0.527838
MICAGv5_1420001	_	Uncharacterized peptidase C1-like protein L477 (fragment)	0.540881
MICAGv5_1430009	ccmK	Carbon dioxide-concentrating mechanism protein CcmK homolog 4	0.522989
MICAGv5_1430010	ccmK	Carbon dioxide-concentrating mechanism protein CcmK homolog 3	0.527508
MICAGv5_1480004	pyrC	Dihydroorotase	0.515942
MICAGv5_1480021	_	fragment of putative glutamyl-tRNA (Gln) amidotransferase subunit A (part 1)	0.526316
MICAGv5_1480043	_	conserved exported protein of unknown function	0.534591
MICAGv5_1480044	_	conserved exported protein of unknown function	0.514161
MICAGv5_1530007	trpD	Anthranilate phosphoribosyltransferase	0.518841
MICAGv5_1550003	_	conserved protein of unknown function	0.54053
MICAGv5_1550004	_	AAA ATPase	0.521344
MICAGv5_1550011	_	Alpha amylase, catalytic region	0.521951
MICAGv5_1560005	_	conserved protein of unknown function	0.546742
MICAGv5_1590024	_	protein of unknown function	0.549195
MICAGv5_1630006	_	conserved exported protein of unknown function	0.510929
MICAGv5_1650003	rplS	50S ribosomal protein L19	0.515152
MICAGv5_1700034	yfkE	putative cation exchanger yfkE	0.522894
MICAGv5_1700036	_	Phosphate transport system permease protein	0.538721
MICAGv5_1700039	sbpA	Sulfate-binding protein	0.530797
MICAGv5_1700041	_	ABC-transporter substrate-binding protein	0.536817
MICAGv5_1770002	cobL	Precorrin-6Y C(5,15)-methyltransferase	0.512214
MICAGv5_1780002	groES	10kDa chaperonin (Protein Cpn10) (groES protein)	0.516026
MICAGv5_180001	_	conserved protein of unknown function	0.511682
MICAGv5_1820002	nrtC	Nitrate transport ATP-binding protein	0.513204
MICAGv5_1830047	_	putative membrane protein	0.523232
MICAGv5_1860009	ctaA	Cytochrome c oxidase subunit XV assembly protein	0.522258
MICAGv5_1940008	psbB	Photosystem II CP47 chlorophyll apoprotein	0.520629
MICAGv5_1940016	_	putative peptidase	0.542419
MICAGv5_1970005	_	Peptidase S8 and S53, subtilisin, kexin, sedolisin	0.519033
MICAGv5_1970025	_	protein of unknown function	0.517094
MICAGv5_1990002	_	Genome sequencing data, contig C250 (fragment)	0.545699
MICAGv5_1990008	_	Serine/threonine protein kinase (fragment)	0.521542
MICAGv5_200023	nblB	NblB protein	0.513514
MICAGv5_200026	_	conserved protein of unknown function	0.512438
MICAGv5_200030	rpsI	30S ribosomal protein S9	0.516908
MICAGv5_200032	truA	tRNA pseudouridine synthase A	0.556373
MICAGv5_200033	rplQ	50S ribosomal subunit protein L17	0.547009
MICAGv5_200035	rpsK	30S ribosomal subunit protein S11	0.549618
MICAGv5_200036	rpsM	30S ribosomal subunit protein S13	0.567708
MICAGv5_20004	ftsZ	Cell division protein ftsZ	0.535256
MICAGv5_2010008	_	putative enzyme	0.530069
MICAGv5_2030003	_	Genome sequencing data, contig C283	0.51166
MICAGv5_2110001	_	protein of unknown function	0.575758
MICAGv5_2200009	tufB	Elongation factor Tu (EF-Tu)	0.522764
MICAGv5_2200010	fusA	Elongation factor G (EF-G)	0.51975
MICAGv5_2200011	rpsG	30S ribosomal subunit protein S7	0.52017
MICAGv5_2200012	rpsL	30S ribosomal subunit protein S12	0.520833
MICAGv5_2210010	atpA	ATP synthase subunit alpha, membrane-bound, F1 sector	0.520212
MICAGv5_2210014	atpE	ATP synthase subunit c	0.54878
MICAGv5_2260001	hemL	Glutamate-1-semialdehyde 2,1-aminomutase	0.527508
MICAGv5_2300001	_	conserved membrane protein of unknown function	0.523677
MICAGv5_2320001	_	putative Chi protein (fragment)	0.519894
MICAGv5_2340009	_	conserved protein of unknown function	0.51178
MICAGv5_2340022	_	conserved protein of unknown function	0.523665
MICAGv5_2340023	_	conserved protein of unknown function	0.520047
MICAGv5_2350001	psaC	Photosystem I iron-sulfur center	0.528455
MICAGv5_2380006	mreB	Rod shape-determining protein mreB	0.518732
MICAGv5_2400004	_	Similar to tr|Q6YRT4|Q6YRT4	0.517857
MICAGv5_240013	pfkA	6-phosphofructokinase 1	0.530933
MICAGv5_2460002	_	N-acetylmuramoyl-L-alanine amidase	0.521327
MICAGv5_2500001	_	conserved protein of unknown function	0.510129
MICAGv5_2500014	_	putative AAA ATPase, possibly membrane bound	0.523044
MICAGv5_250018	zwf	fragment of glucose-6-phosphate 1-dehydrogenase (part 2)	0.515453
MICAGv5_2510001	_	protein of unknown function	0.513158
MICAGv5_2520004	yhaA	putative amidohydrolase yhaA	0.517157
MICAGv5_2520005	cpcB	C-phycocyanin beta chain	0.535645
MICAGv5_2520006	cpcA	C-phycocyanin alpha chain	0.517382
MICAGv5_2520007	cpcC	Phycobilisome 32.1 kDa linker polypeptide, phycocyanin-associated, rod 1	0.521047
MICAGv5_2530012	_	Similar to Q3MAR4_ANAVT Penicillin-binding protein	0.5136
MICAGv5_2620006	_	O-acetylhomoserine/O-acetylserine sulfhydrylase (fragment)	0.586957
MICAGv5_2620007	_	O-acetylhomoserine/O-acetylserine sulfhydrylase (fragment)	0.542029
MICAGv5_2620008	metX	Homoserine O-acetyltransferase	0.538462
MICAGv5_2630001	_	putative hydroxyacylglutathione hydrolase	0.549512
MICAGv5_2630007	cysK	pyridoxal-phosphate (PLP) dependent enzymes family; subunit of cysteine synthase A (O-acetylserine sulfhydrolase A)	0.5327
MICAGv5_2630008	cpcB	C-phycocyanin-3 beta chain	0.549808
MICAGv5_2680009	rnhB	Ribonuclease HII	0.519231
MICAGv5_2680010	rne	Ribonuclease E homolog	0.52256
MICAGv5_2680013	gltD	Glutamate synthase [NADPH] small chain, (NADPH-GOGAT)	0.511111
MICAGv5_2680028	cpcF	Phycocyanin alpha phycocyanobilin lyase CpcF	0.512821
MICAGv5_2690006	_	Ycf66-like protein	0.52451
MICAGv5_2700018	ispG	4-hydroxy-3-methylbut-2-en-1-yl diphosphate synthase	0.514333
MICAGv5_2700023	mbhA	Myxobacterial hemagglutinin	0.538647
MICAGv5_2700029	_	Genome sequencing data, contig C325	0.52381
MICAGv5_270009	groEL	60 kDa chaperonin (Protein Cpn60) (groEL protein)	0.526441
MICAGv5_2730006	_	putative tRNA/rRNA methyltransferase	0.521338
MICAGv5_2740024	btpA	Photosystem I biogenesis protein BtpA	0.524609
MICAGv5_2760003	_	conserved protein of unknown function	0.512897
MICAGv5_2780004	_	Similar to tr|Q4C7D6|Q4C7D6_CROWT Caffeoyl-CoA O-methyltransferase	0.534826
MICAGv5_2790017	proB	Glutamate 5-kinase	0.512281
MICAGv5_2790019	_	protein of unknown function	0.540881
MICAGv5_2790043	_	Similarity	0.544218
MICAGv5_2810014	_	conserved protein of unknown function	0.518116
MICAGv5_2810016	_	Genome sequencing data, contig C309	0.526554
MICAGv5_2810020	pntA	nicotinamide nucleotide transhydrogenase, subunit alpha1	0.537859
MICAGv5_2820003	_	protein of unknown function	0.541667
MICAGv5_2820012	_	putative enzyme	0.527919
MICAGv5_2840019	_	putative phosphatidylserine decarboxylase	0.534284
MICAGv5_2860006	pgl	6-phosphogluconolactonase	0.515906
MICAGv5_2860007	fraH	Protein fraH	0.532385
MICAGv5_2990001	_	Enolase (2-phosphoglycerate dehydratase) (2-phospho-D- glycerate hydro-lyase) (fragment)	0.526442
MICAGv5_3000010	_	TPR repeat protein	0.528674
MICAGv5_3010001	_	Genome sequencing data, contig C307 (modular protein)	0.516525
MICAGv5_3030027	_	Genome sequencing data, contig C323	0.520635
MICAGv5_3030028	_	conserved protein of unknown function	0.512097
MICAGv5_3050025	kdpA	high-affinity potassium transport system P-type ATPase, , A chain	0.555556
MICAGv5_3050026	kdpB	P-type ATPase, high-affinity potassium transport system, B chain, a phophatase-like domain	0.571759
MICAGv5_3050029	kdpC	P-type ATPase, high-affinity potassium transport system, C chain	0.516517
MICAGv5_3080004	sdhA	Succinate dehydrogenase flavoprotein subunit	0.518519
MICAGv5_3080040	_	Similar to tr|Q4C9C9|Q4C9C9_CROWT Similar to RNA-binding protein	0.516393
MICAGv5_3080047	_	protein of unknown function	0.511111
MICAGv5_3080067	rplC	50S ribosomal subunit protein L3	0.525822
MICAGv5_3080068	rplD	50S ribosomal protein L4	0.522907
MICAGv5_3080070	rplB	50S ribosomal subunit protein L2	0.571942
MICAGv5_3080071	rpsS	30S ribosomal subunit protein S19	0.539007
MICAGv5_3080072	rplV	50S ribosomal subunit protein L22	0.541667
MICAGv5_3080073	rpsC	30S ribosomal subunit protein S3	0.534979
MICAGv5_3080074	rplP	50S ribosomal subunit protein L16	0.519048
MICAGv5_3080075	rpmC	50S ribosomal protein L29	0.538813
MICAGv5_3080081	rplF	50S ribosomal subunit protein L6	0.512281
MICAGv5_3080082	rplR	50S ribosomal subunit protein L18	0.534435
MICAGv5_3080083	rpsE	30S ribosomal protein S5	0.521073
MICAGv5_310003	cysK	pyridoxal-phosphate (PLP) dependent enzymes family; subunit of cysteine synthase A (O-acetylserine sulfhydrolase A)	0.542304
MICAGv5_310004	srpH	serine acetyltransferase (cysE-like)	0.529167
MICAGv5_310005	srpI	Protein srpI	0.526259
MICAGv5_310006	csd	putative cysteine desulfurase 1	0.534759
MICAGv5_3120004	ssuB	Aliphatic sulfonates import ATP-binding protein SsuB 2	0.535121
MICAGv5_3120011	pyrH	Uridylate kinase (UK) (Uridine monophosphate kinase) (UMP kinase)	0.533887
MICAGv5_3160001	clpP	ATP-dependent Clp protease proteolytic subunit (Endopeptidase Clp)	0.525
MICAGv5_3180001	accB	Biotin carboxyl carrier protein of acetyl-CoA carboxylase	0.519192
MICAGv5_3180002	efp	Elongation factor P	0.519713
MICAGv5_3180005	_	Type III restriction enzyme res subunit	0.533393
MICAGv5_3210020	_	Genome sequencing data, contig C288	0.57393
MICAGv5_3270004	_	conserved membrane protein of unknown function	0.616071
MICAGv5_3310005	fabF	3-oxoacyl-[acyl-carrier-protein] synthase II (Beta- ketoacyl-ACP synthase II) (KAS II)	0.530775
MICAGv5_3340005	_	conserved protein of unknown function	0.525727
MICAGv5_3380007	gmk	Guanylate kinase	0.533333
MICAGv5_3390016	atsD	AtsD protein	0.558228
MICAGv5_3400001	argJ	Arginine biosynthesis bifunctional protein ArgJ [Includes: Glutamate N-acetyltransferase ; Amino-acid acetyltransferase]	0.536232
MICAGv5_3400023	_	conserved membrane protein of unknown function	0.514506
MICAGv5_3420007	atpD	ATP synthase subunit beta, membrane-bound, F1 sector	0.510007
MICAGv5_3420013	_	conserved protein of unknown function	0.594203
MICAGv5_3440005	_	conserved protein of unknown function	0.547009
MICAGv5_3440009	_	protein of unknown function	0.54321
MICAGv5_3460003	_	conserved protein of unknown function	0.524691
MICAGv5_3500015	_	Similar to tr|P73642|P73642	0.52
MICAGv5_3500024	_	Genome sequencing data, contig C253	0.541556
MICAGv5_3500025	_	Genome sequencing data, contig C253	0.519298
MICAGv5_3500028	_	protein of unknown function	0.525
MICAGv5_3500030	_	transposase	0.521886
MICAGv5_3580003	infB	translation initiation factor IF-2	0.548632
MICAGv5_3590004	_	conserved protein of unknown function	0.515235
MICAGv5_360007	murQ	N-acetylmuramic acid 6-phosphate etherase	0.520087
MICAGv5_3740001	_	Genome sequencing data, contig C265 (fragment)	0.560748
MICAGv5_3740002	_	Similar to tr|Q3VKM6|Q3VKM6_9CHLB Peptidase C1A (fragment)	0.532407
MICAGv5_3800001	_	conserved protein of unknown function	0.580849
MICAGv5_380012	_	Similar to tr|Q82LS9|Q82LS9	0.539068
MICAGv5_390004	_	7-alpha-hydroxysteroid dehydrogenase (fragment)	0.512821
MICAGv5_3910001	psbD	Photosystem II D2 protein	0.532683
MICAGv5_4150001	_	conserved protein of unknown function	0.511551
MICAGv5_4380001	_	transposase	0.517094
MICAGv5_440001	psbC	Photosystem II 44 kDa reaction center protein	0.535069
MICAGv5_460025	_	putative phosphoglycerate mutase	0.511628
MICAGv5_460027	_	Similar to tr|P73214|P73214	0.546988
MICAGv5_460032	_	Sodium-dependent bicarbonate transporter	0.540107
MICAGv5_460036	_	Genome sequencing data, contig C319	0.553517
MICAGv5_460039	_	Site-specific recombinase	0.514739
MICAGv5_460040	_	Histidine kinase like sensor protein	0.516624
MICAGv5_490014	_	Isoaspartyl peptidase/L-asparaginase	0.511111
MICAGv5_510009	_	conserved protein of unknown function	0.517647
MICAGv5_540010	_	conserved protein of unknown function	0.513557
MICAGv5_600030	_	Serine/threonine protein kinase	0.54155
MICAGv5_610003	rpoB	DNA-directed RNA polymerase subunit beta	0.522041
MICAGv5_640003	_	protein of unknown function	0.596491
MICAGv5_640004	_	Genome sequencing data, contig C270	0.526984
MICAGv5_640005	_	protein of unknown function	0.623188
MICAGv5_640006	_	conserved protein of unknown function	0.590595
MICAGv5_640007	_	Genome sequencing data, contig C270	0.542517
MICAGv5_660010	cbbL	Ribulose bisphosphate carboxylase large chain (RuBisCO large subunit)	0.519068
MICAGv5_660011	ccmN	Carbon dioxide concentrating mechanism protein	0.515837
MICAGv5_660012	ccmM	Carbon dioxide concentrating mechanism protein CcmM	0.543645
MICAGv5_660013	ccmL	Carbon dioxide concentrating mechanism protein CcmL	0.516026
MICAGv5_660014	ccmK	Carbon dioxide-concentrating mechanism protein CcmK	0.532164
MICAGv5_660015	csoS1A	major carboxysome shell protein 1A (carbon dioxide concentrating mechanism protein)	0.532051
MICAGv5_690004	BDS	Alkyl/aryl-sulfatase BDS1	0.548272
MICAGv5_840006	_	Similarity (fragment)	0.517544
MICAGv5_890005	_	Genome sequencing data, contig C299	0.548023
MICAGv5_90010	_	conserved protein of unknown function	0.513966
MICAGv5_90018	clpP	ATP-dependent Clp protease proteolytic subunit (Endopeptidase Clp)	0.517094
MICAGv5_90023	_	conserved protein of unknown function	0.512322
MICAGv5_960001	psaB	Photosystem I P700 chlorophyll a apoprotein A2	0.517615
MICAGv5_960002	psaA	Photosystem I P700 chlorophyll a apoprotein A1	0.530667
MICAGv5_960006	_	Similar to tr|Q6N7N6|Q6N7N6 (fragment)	0.524603
MICAGv5_960007	_	protein of unknown function	0.539548
MICAGv5_970011	_	conserved protein of unknown function	0.511111
MICAGv5_970019	cobA	Uroporphyrinogen-III C-methyltransferase	0.52809
MICAGv5_990002	_	conserved exported protein of unknown function	0.515789
MICAGv5_1020002	_	ATPase	0.30124
MICAGv5_1040003	_	conserved protein of unknown function	0.330808
MICAGv5_1100003	_	Genome sequencing data, contig C317	0.319231
MICAGv5_110009	_	protein of unknown function	0.194969
MICAGv5_1120003	_	conserved protein of unknown function	0.338235
MICAGv5_1120004	_	conserved protein of unknown function	0.306954
MICAGv5_120004	_	Genome sequencing data, contig C327	0.32418
MICAGv5_120006	_	protein of unknown function	0.322404
MICAGv5_120010	_	Similar to tr|Q5NZB9|Q5NZB9	0.325843
MICAGv5_1230001	_	protein of unknown function	0.338272
MICAGv5_1240006	_	protein of unknown function	0.3
MICAGv5_1240010	_	protein of unknown function	0.327273
MICAGv5_1250001	_	protein of unknown function	0.322657
MICAGv5_1260002	_	conserved protein of unknown function	0.330864
MICAGv5_1260011	_	N-6 DNA methylase	0.338403
MICAGv5_1260013	_	protein of unknown function	0.328431
MICAGv5_1290001	_	Glycosyl transferase family 2	0.317949
MICAGv5_1290003	_	protein of unknown function	0.326478
MICAGv5_130010	_	protein of unknown function	0.337333
MICAGv5_130013	_	protein of unknown function	0.281046
MICAGv5_130026	_	conserved protein of unknown function	0.313199
MICAGv5_130030	_	Genome sequencing data, contig C327 (fragment)	0.323529
MICAGv5_130031	_	Genome sequencing data, contig C327 (fragment)	0.327381
MICAGv5_130032	_	Genome sequencing data, contig C327	0.337748
MICAGv5_130033	_	Genome sequencing data, contig C327	0.32914
MICAGv5_130048	_	conserved protein of unknown function	0.338164
MICAGv5_130049	_	conserved protein of unknown function	0.328125
MICAGv5_1330003	_	conserved protein of unknown function	0.320611
MICAGv5_1350005	_	conserved protein of unknown function	0.330435
MICAGv5_1420003	_	conserved protein of unknown function	0.317204
MICAGv5_1440002	_	conserved protein of unknown function	0.314554
MICAGv5_1450013	_	conserved protein of unknown function	0.326007
MICAGv5_1450014	_	conserved protein of unknown function	0.319249
MICAGv5_1470004	_	protein of unknown function	0.334206
MICAGv5_1470017	_	protein of unknown function	0.315091
MICAGv5_1470025	_	protein of unknown function	0.301754
MICAGv5_1480005	_	Similarity	0.291005
MICAGv5_1480023	_	Similar to tr|Q8EXK4|Q8EXK4	0.339593
MICAGv5_150009	_	Genome sequencing data, contig C327 (fragment)	0.316667
MICAGv5_1510019	_	conserved protein of unknown function	0.324263
MICAGv5_1590002	_	Similarity	0.30581
MICAGv5_1590004	_	Similar to Nter part of tr|Q4C2E0|Q4C2E0_CROWT DNA polymerase	0.266667
MICAGv5_1590005	_	conserved protein of unknown function	0.277778
MICAGv5_1590007	_	Similar to tr|Q3M5U7|Q3M5U7_ANAVT PilT protein-like	0.305085
MICAGv5_1590009	_	conserved protein of unknown function	0.315412
MICAGv5_1590010	_	conserved protein of unknown function	0.304136
MICAGv5_1590016	_	conserved protein of unknown function	0.321739
MICAGv5_1600009	_	conserved protein of unknown function	0.322523
MICAGv5_1600010	_	Putative endoribonuclease (fragment)	0.330935
MICAGv5_1620004	nspVM	Modification methylase NspV	0.326432
MICAGv5_1640002	_	protein of unknown function	0.28655
MICAGv5_1650008	_	conserved protein of unknown function	0.314815
MICAGv5_1650009	_	conserved protein of unknown function	0.322917
MICAGv5_1660001	_	conserved exported protein of unknown function	0.315534
MICAGv5_1660002	_	PilT protein, N-terminal	0.288889
MICAGv5_1660003	_	conserved protein of unknown function	0.319865
MICAGv5_1660004	_	Similar to tr|Q8YK90|Q8YK90	0.336842
MICAGv5_1680015	_	Genome sequencing data, contig C324	0.325428
MICAGv5_1700007	_	conserved protein of unknown function	0.339956
MICAGv5_170001	_	transposase (fragment)	0.319444
MICAGv5_1700018	_	Similar to A0UBX6_9BURK Transcriptional regulator	0.327363
MICAGv5_170002	_	protein of unknown function	0.333333
MICAGv5_1700022	_	Excinuclease ABC C subunit domain protein	0.328537
MICAGv5_1700027	_	conserved protein of unknown function	0.310997
MICAGv5_1730011	_	conserved protein of unknown function	0.305085
MICAGv5_1770004	_	conserved protein of unknown function	0.33677
MICAGv5_1780012	_	conserved protein of unknown function	0.307116
MICAGv5_1790003	_	Genome sequencing data, contig C328	0.333333
MICAGv5_1790004	_	membrane protein of unknown function	0.314774
MICAGv5_1830006	_	conserved protein of unknown function	0.333333
MICAGv5_1830010	_	protein of unknown function	0.308943
MICAGv5_1830023	_	membrane protein of unknown function	0.295176
MICAGv5_1840001	_	protein of unknown function	0.305556
MICAGv5_1850012	_	protein of unknown function	0.337398
MICAGv5_1850022	_	protein of unknown function	0.333333
MICAGv5_1850035	_	conserved protein of unknown function	0.333333
MICAGv5_1850038	_	protein of unknown function	0.328947
MICAGv5_1860028	_	protein of unknown function	0.326892
MICAGv5_1860037	_	Genome sequencing data, contig C320	0.327957
MICAGv5_1910005	_	conserved membrane protein of unknown function	0.324263
MICAGv5_1920007	_	conserved protein of unknown function	0.325758
MICAGv5_1940017	_	conserved protein of unknown function	0.322751
MICAGv5_1970007	_	conserved protein of unknown function	0.323529
MICAGv5_1970018	_	conserved protein of unknown function	0.31828
MICAGv5_1970021	_	conserved protein of unknown function	0.334951
MICAGv5_1970026	_	conserved protein of unknown function	0.323024
MICAGv5_1970027	_	conserved protein of unknown function	0.295977
MICAGv5_1970028	_	conserved protein of unknown function	0.3367
MICAGv5_1980012	_	membrane protein of unknown function	0.321782
MICAGv5_1990003	_	conserved protein of unknown function	0.300813
MICAGv5_1990007	_	conserved protein of unknown function	0.335897
MICAGv5_200016	_	Plasmid stabilization system (fragment)	0.333333
MICAGv5_200018	_	transposase	0.323625
MICAGv5_2030007	_	conserved protein of unknown function	0.333333
MICAGv5_2040001	_	membrane protein of unknown function	0.32366
MICAGv5_2060002	tmk	Thymidylate kinase	0.331731
MICAGv5_2060017	_	membrane protein of unknown function	0.337736
MICAGv5_2080001	_	Similar to tr|Q4C4V8|Q4C4V8_CROWT 4-hydroxyphenylpyruvate dioxygenase	0.339779
MICAGv5_2090010	_	conserved protein of unknown function	0.32381
MICAGv5_2090011	_	conserved protein of unknown function	0.311111
MICAGv5_2120001	_	protein of unknown function	0.298039
MICAGv5_2120009	_	conserved protein of unknown function	0.338378
MICAGv5_2160002	_	conserved protein of unknown function	0.293651
MICAGv5_2180008	_	conserved protein of unknown function	0.333333
MICAGv5_2180009	_	conserved protein of unknown function	0.333333
MICAGv5_2180016	xisH	putative fdxN element excision controlling factor protein	0.309353
MICAGv5_2180017	_	DNA element excision controlling factor XisI homolog	0.339181
MICAGv5_2180018	_	Similar to tr|Q7NCP2|Q7NCP2	0.328165
MICAGv5_2280004	_	conserved protein of unknown function	0.33677
MICAGv5_2290005	_	conserved protein of unknown function	0.337629
MICAGv5_2290013	_	protein of unknown function	0.332669
MICAGv5_2290014	_	ABC transporter, ATP-binding protein	0.332036
MICAGv5_2300002	_	protein of unknown function	0.289855
MICAGv5_2310002	_	protein of unknown function	0.328502
MICAGv5_2330007	_	protein of unknown function	0.268817
MICAGv5_2360013	_	Genome sequencing data, contig C325 (fragment)	0.333333
MICAGv5_2370001	_	Genome sequencing data, contig C285	0.331505
MICAGv5_2370002	_	conserved protein of unknown function	0.328612
MICAGv5_2370003	_	conserved protein of unknown function	0.311688
MICAGv5_2370004	_	Plasmid stabilization system	0.304965
MICAGv5_2390004	_	PilT protein-like protein	0.338501
MICAGv5_240007	psm3F	conserved protein of unknown function	0.336983
MICAGv5_240010	psm3C	Asparagine synthetase	0.314072
MICAGv5_2430006	_	conserved protein of unknown function	0.325581
MICAGv5_2430011	_	conserved protein of unknown function	0.320413
MICAGv5_2430014	_	conserved protein of unknown function	0.328947
MICAGv5_2430015	_	conserved protein of unknown function	0.325581
MICAGv5_2440012	_	conserved protein of unknown function	0.30597
MICAGv5_2440013	_	conserved protein of unknown function	0.333333
MICAGv5_2440015	_	conserved protein of unknown function	0.295019
MICAGv5_2440018	_	conserved protein of unknown function	0.323529
MICAGv5_2440019	_	conserved protein of unknown function	0.309333
MICAGv5_2440023	_	conserved protein of unknown function	0.28839
MICAGv5_2440024	_	conserved protein of unknown function	0.333333
MICAGv5_2440028	_	conserved protein of unknown function	0.333333
MICAGv5_2440040	_	conserved protein of unknown function	0.313492
MICAGv5_2440047	_	putative Cytoplasmic membrane protein	0.304054
MICAGv5_2470002	_	Cytosine-specific methyltransferase	0.324188
MICAGv5_2480005	_	conserved protein of unknown function	0.33543
MICAGv5_2480006	_	protein of unknown function	0.272109
MICAGv5_2480007	_	protein of unknown function	0.333333
MICAGv5_2500002	_	protein of unknown function	0.3
MICAGv5_2510012	_	protein of unknown function	0.315673
MICAGv5_2510013	_	conserved protein of unknown function	0.318047
MICAGv5_2530003	_	Type I restriction enzyme R protein N terminus	0.31562
MICAGv5_2530004	_	conserved protein of unknown function	0.330579
MICAGv5_2580002	_	conserved membrane protein of unknown function	0.325142
MICAGv5_260012	_	protein of unknown function	0.338346
MICAGv5_2610014	_	protein of unknown function	0.331395
MICAGv5_2610017	_	putative Methyltransferase FkbM family	0.314888
MICAGv5_2610019	_	membrane protein of unknown function	0.322556
MICAGv5_2620003	_	protein of unknown function	0.289855
MICAGv5_2620009	_	Similarity	0.333333
MICAGv5_2630005	_	protein of unknown function	0.210145
MICAGv5_2660008	_	Type II restriction endonuclease like	0.321759
MICAGv5_2660022	_	protein of unknown function	0.329502
MICAGv5_2660023	_	WD40 repeat, subgroup (fragment)	0.321244
MICAGv5_2660024	_	protein of unknown function	0.326047
MICAGv5_2660028	_	protein of unknown function	0.309942
MICAGv5_2700026	_	protein of unknown function	0.333333
MICAGv5_270003	_	conserved protein of unknown function	0.321937
MICAGv5_2740019	_	Similarity	0.271318
MICAGv5_2740026	_	Similar to Q306Z9_SPIPL Methyltransferase	0.324121
MICAGv5_2740027	_	Similarity	0.303846
MICAGv5_2750010	_	Genome sequencing data, contig C325	0.272861
MICAGv5_2750011	_	exported protein of unknown function	0.327778
MICAGv5_2750013	_	protein of unknown function	0.333333
MICAGv5_2750015	_	Genome sequencing data, contig C325 (fragment)	0.313272
MICAGv5_2750024	_	conserved protein of unknown function	0.331699
MICAGv5_2750025	_	conserved protein of unknown function	0.320261
MICAGv5_2750029	_	conserved protein of unknown function	0.314286
MICAGv5_2750031	aerE	AerE	0.325359
MICAGv5_2750032	_	AerD (fragment)	0.333333
MICAGv5_2790039	_	conserved protein of unknown function	0.289855
MICAGv5_2820015	_	Similar to tr|Q5P2X4|Q5P2X4	0.330409
MICAGv5_2820020	_	conserved protein of unknown function	0.307823
MICAGv5_2820024	_	conserved protein of unknown function	0.333333
MICAGv5_2860002	_	conserved protein of unknown function	0.3375
MICAGv5_2860003	_	conserved protein of unknown function	0.338798
MICAGv5_2890001	_	protein of unknown function	0.291667
MICAGv5_2940010	_	Genome sequencing data, contig C328	0.329285
MICAGv5_2960002	_	conserved membrane protein of unknown function	0.338178
MICAGv5_2960005	_	conserved protein of unknown function	0.319635
MICAGv5_2990004	_	conserved protein of unknown function	0.328638
MICAGv5_2990009	_	conserved protein of unknown function	0.333333
MICAGv5_2990010	_	conserved protein of unknown function	0.336918
MICAGv5_3000001	_	conserved protein of unknown function	0.32216
MICAGv5_3000002	_	conserved protein of unknown function	0.32963
MICAGv5_3000011	_	conserved protein of unknown function	0.337165
MICAGv5_30001	_	Similar to tr|Q8YZF2|Q8YZF2 (fragment)	0.337017
MICAGv5_300014	_	Similarity	0.3125
MICAGv5_30018	_	putative enzyme	0.306513
MICAGv5_30020	_	conserved protein of unknown function	0.308943
MICAGv5_30021	_	conserved protein of unknown function	0.329317
MICAGv5_3020002	_	Genome sequencing data, contig C323	0.333333
MICAGv5_3030013	_	Genome sequencing data, contig C200	0.260341
MICAGv5_3030017	_	conserved protein of unknown function	0.333333
MICAGv5_3030021	_	protein of unknown function	0.310078
MICAGv5_3050022	_	conserved protein of unknown function	0.314768
MICAGv5_3050035	_	HNH endonuclease family protein	0.297581
MICAGv5_3050037	_	FdxN element excision controlling factor protein	0.319048
MICAGv5_3060001	_	Similar to tr|Q8Z0E8|Q8Z0E8	0.325581
MICAGv5_3080009	_	conserved protein of unknown function	0.318627
MICAGv5_3080010	_	conserved protein of unknown function	0.296296
MICAGv5_3080020	_	Plasmid stabilization system protein like	0.333333
MICAGv5_3080022	_	conserved protein of unknown function	0.339181
MICAGv5_3080023	_	Molybdopterin-guanine dinucleotide biosynthesis protein A like (fragment)	0.320175
MICAGv5_3080026	_	Genome sequencing data, contig C266	0.329268
MICAGv5_3080027	_	conserved protein of unknown function	0.287582
MICAGv5_3080043	_	Similarity	0.331492
MICAGv5_3090006	ecoRIM	Modification methylase EcoRI	0.282888
MICAGv5_3090007	ecoRIR	Type-2 restriction enzyme EcoRI	0.309438
MICAGv5_310001	_	transposase (fragment)	0.302326
MICAGv5_3110002	_	transposase (fragment)	0.324503
MICAGv5_3180007	_	protein of unknown function	0.333333
MICAGv5_3210005	_	Similarity (fragment)	0.336
MICAGv5_3210006	_	Similarity (fragment)	0.330769
MICAGv5_3210016	_	protein of unknown function	0.321505
MICAGv5_3270003	_	Genome sequencing data, contig C316	0.308411
MICAGv5_3300003	_	Q6EVL0_MICAE ImeA protein (fragment)	0.326923
MICAGv5_330001	_	protein of unknown function	0.337838
MICAGv5_3310001	_	protein of unknown function	0.314815
MICAGv5_3310014	_	PilT-like protein	0.322997
MICAGv5_3330001	_	HEPN domain protein (fragment)	0.316239
MICAGv5_3330002	_	DNA polymerase beta domain protein region (fragment)	0.330189
MICAGv5_3360005	_	Genome sequencing data, contig C316	0.332753
MICAGv5_3380011	_	conserved protein of unknown function	0.331915
MICAGv5_3380012	_	conserved protein of unknown function	0.327839
MICAGv5_3380015	_	Genome sequencing data, contig C316	0.32197
MICAGv5_3380016	_	Atn1 protein (fragment)	0.339956
MICAGv5_3400008	_	Type I restriction modification system, N-6 DNA Methylase (fragment)	0.333333
MICAGv5_340001	_	conserved protein of unknown function	0.312757
MICAGv5_3400019	_	conserved protein of unknown function	0.328671
MICAGv5_340002	_	conserved protein of unknown function	0.338235
MICAGv5_3400026	_	Similar to tr|P73041|P73041	0.321895
MICAGv5_3400029	_	conserved protein of unknown function	0.333333
MICAGv5_3410003	_	conserved protein of unknown function	0.333333
MICAGv5_3420008	_	protein of unknown function	0.296296
MICAGv5_3420009	_	Similar to tr|Q8Z0R9|Q8Z0R9	0.298368
MICAGv5_3420018	_	Genome sequencing data, contig C314	0.329502
MICAGv5_3440008	_	Site-specific recombinase like (fragment)	0.300654
MICAGv5_3440023	_	PilT protein domain protein	0.333333
MICAGv5_3550001	_	protein of unknown function	0.323907
MICAGv5_3550003	_	conserved protein of unknown function	0.302632
MICAGv5_3550004	_	conserved protein of unknown function	0.273684
MICAGv5_3560002	_	conserved protein of unknown function	0.333333
MICAGv5_360016	_	conserved protein of unknown function	0.324159
MICAGv5_360043	_	Similar to tr|Q8KB64|Q8KB64	0.318182
MICAGv5_360046	_	conserved protein of unknown function	0.313916
MICAGv5_3630014	_	conserved protein of unknown function	0.333333
MICAGv5_3630030	_	conserved protein of unknown function	0.305389
MICAGv5_3630035	_	protein of unknown function	0.313333
MICAGv5_3690002	_	protein of unknown function	0.327451
MICAGv5_3780002	_	Similarity	0.333333
MICAGv5_3820002	_	conserved protein of unknown function	0.304348
MICAGv5_3880004	_	conserved protein of unknown function	0.328889
MICAGv5_3930002	_	conserved protein of unknown function	0.290429
MICAGv5_3970002	_	conserved protein of unknown function	0.328638
MICAGv5_3980001	_	conserved protein of unknown function	0.33114
MICAGv5_400007	_	Genome sequencing data, contig C326	0.338889
MICAGv5_40003	_	conserved protein of unknown function	0.333333
MICAGv5_40004	_	Modification methylase EcoRI (fragment)	0.305825
MICAGv5_4010001	_	Resolvase-like protein	0.338384
MICAGv5_4010002	_	conserved protein of unknown function	0.318812
MICAGv5_4100002	_	protein of unknown function	0.306122
MICAGv5_410002	_	conserved protein of unknown function	0.304201
MICAGv5_410003	_	conserved protein of unknown function	0.31746
MICAGv5_410004	_	PilT protein-like (fragment)	0.319444
MICAGv5_410005	_	PilT protein-like (fragment)	0.320513
MICAGv5_410006	_	protein of unknown function	0.3
MICAGv5_410007	_	Genome sequencing data, contig C326	0.308333
MICAGv5_410008	_	conserved protein of unknown function	0.329545
MICAGv5_410010	_	conserved protein of unknown function	0.313466
MICAGv5_410011	_	Similarity	0.284153
MICAGv5_410012	_	conserved protein of unknown function	0.30101
MICAGv5_410013	_	conserved protein of unknown function	0.308333
MICAGv5_410018	_	conserved protein of unknown function	0.312821
MICAGv5_410019	_	conserved protein of unknown function	0.282828
MICAGv5_4160003	_	Similar to tr|Q73PR2|Q73PR2	0.337209
MICAGv5_4180001	_	transposase (fragment)	0.258216
MICAGv5_4200001	_	conserved protein of unknown function	0.317037
MICAGv5_4240001	_	transposase (fragment)	0.338057
MICAGv5_4270002	_	protein of unknown function	0.301587
MICAGv5_4320001	_	Genome sequencing data, contig C326 (fragment)	0.339806
MICAGv5_4340002	_	Genome sequencing data, contig C291 (fragment)	0.258333
MICAGv5_440008	_	conserved protein of unknown function	0.339506
MICAGv5_4570001	_	conserved protein of unknown function	0.336466
MICAGv5_4580004	_	protein of unknown function	0.333333
MICAGv5_460015	xisH	FdxN element excision controlling factor protein	0.338129
MICAGv5_4640001	_	YcfA-like protein	0.333333
MICAGv5_4660001	_	transposase	0.339506
MICAGv5_4710001	_	transposase (fragment)	0.334489
MICAGv5_4720002	_	protein of unknown function	0.327957
MICAGv5_480005	_	conserved exported protein of unknown function	0.33557
MICAGv5_50001	_	Modification methylase EcoRI (fragment)	0.283525
MICAGv5_500014	_	Genome sequencing data, contig C225 (fragment)	0.338889
MICAGv5_500023	_	conserved protein of unknown function	0.314815
MICAGv5_500027	_	protein of unknown function	0.337778
MICAGv5_50012	_	Genome sequencing data, contig C327	0.310145
MICAGv5_510017	_	conserved membrane protein of unknown function	0.335443
MICAGv5_520014	_	conserved protein of unknown function	0.339593
MICAGv5_540003	_	Genome sequencing data, contig C328 (modular protein)	0.333333
MICAGv5_580007	_	protein of unknown function	0.307329
MICAGv5_590002	_	putative glycosyl transferase	0.318371
MICAGv5_590021	_	conserved protein of unknown function	0.3125
MICAGv5_590023	copG	Helix-turn-helix protein	0.333333
MICAGv5_600016	_	Similar to tr|Q7NH77|Q7NH77	0.336842
MICAGv5_600034	_	conserved membrane protein of unknown function	0.333333
MICAGv5_630001	_	protein of unknown function	0.305556
MICAGv5_640011	_	conserved protein of unknown function	0.320707
MICAGv5_660004	_	Genome sequencing data, contig C303	0.336182
MICAGv5_660005	_	conserved protein of unknown function	0.33657
MICAGv5_690019	_	protein of unknown function	0.333333
MICAGv5_700006	_	Similarity	0.325
MICAGv5_700008	_	conserved membrane protein of unknown function	0.334884
MICAGv5_710006	_	conserved membrane protein of unknown function	0.308559
MICAGv5_710007	_	protein of unknown function	0.328638
MICAGv5_710009	_	conserved protein of unknown function	0.333333
MICAGv5_750006	_	Genome sequencing data, contig C295	0.29058
MICAGv5_750007	_	Genome sequencing data, contig C295	0.335766
MICAGv5_750011	_	conserved protein of unknown function	0.335512
MICAGv5_750012	_	Similar to tr|P73062|P73062	0.337719
MICAGv5_750014	_	Similar to tr|P73062|P73062	0.339703
MICAGv5_750019	_	conserved protein of unknown function	0.286822
MICAGv5_760004	_	conserved protein of unknown function	0.325792
MICAGv5_770003	_	FdxN element excision controlling factor protein	0.299694
MICAGv5_770004	_	protein of unknown function	0.333333
MICAGv5_770005	_	conserved protein of unknown function	0.337963
MICAGv5_770006	_	conserved protein of unknown function	0.327327
MICAGv5_780001	_	conserved protein of unknown function	0.308081
MICAGv5_780003	_	protein of unknown function	0.335249
MICAGv5_790010	_	protein of unknown function	0.327434
MICAGv5_830011	mjaIIIM	Modification methylase MjaIII	0.302732
MICAGv5_850011	_	conserved protein of unknown function	0.323116
MICAGv5_850012	_	protein of unknown function	0.337838
MICAGv5_870002	_	protein of unknown function	0.321078
MICAGv5_90001	_	conserved protein of unknown function	0.311275
MICAGv5_90008	_	protein of unknown function	0.319088
MICAGv5_90030	_	conserved protein of unknown function	0.325758
MICAGv5_930011	_	Genome sequencing data, contig C293	0.311828
MICAGv5_940002	_	protein of unknown function	0.295455
MICAGv5_940003	_	PilT protein domain protein	0.317352
MICAGv5_940004	_	conserved protein of unknown function	0.320988
MICAGv5_940006	_	conserved protein of unknown function	0.311029
MICAGv5_940007	_	conserved protein of unknown function	0.328829
MICAGv5_940008	_	conserved protein of unknown function	0.333333
MICAGv5_950001	_	conserved protein of unknown function	0.329004
MICAGv5_950020	_	Genome sequencing data, contig C320 (fragment)	0.313095
MICAGv5_950027	_	protein of unknown function	0.313131
MICAGv5_950028	_	Genome sequencing data, contig C328	0.336626
MICAGv5_980006	_	Genome sequencing data, contig C296	0.295256

## Sheet: PCC9809
PCC9809
Label	Gene	Product	GC Content
MICAHv5_100011	_	conserved protein of unknown function	0.520408
MICAHv5_100014	_	conserved exported protein of unknown function	0.522124
MICAHv5_1090014	aroF	Phospho-2-dehydro-3-deoxyheptonate aldolase	0.518939
MICAHv5_1120001	_	conserved protein of unknown function	0.537255
MICAHv5_1140001	trpD	Anthranilate phosphoribosyltransferase	0.518841
MICAHv5_1180007	_	conserved protein of unknown function	0.551464
MICAHv5_1230007	murQ	N-acetylmuramic acid 6-phosphate etherase	0.528773
MICAHv5_1260013	_	conserved exported protein of unknown function	0.524306
MICAHv5_1260015	_	conserved exported protein of unknown function	0.532567
MICAHv5_1290001	_	ABC-transporter substrate-binding protein	0.540562
MICAHv5_1290003	sbpA	Sulfate-binding protein	0.524209
MICAHv5_1290005	_	Phosphate transport system permease protein	0.537566
MICAHv5_1290006	_	Phosphate transport system permease protein	0.538721
MICAHv5_1300001	_	Phosphate import ATP-binding protein pstB 1 (fragment)	0.526316
MICAHv5_1300002	yfkE	putative cation exchanger yfkE	0.530466
MICAHv5_1370001	_	putative phosphatidylserine decarboxylase	0.539036
MICAHv5_1390001	_	conserved membrane protein of unknown function	0.61756
MICAHv5_1430001	psbC	Photosystem II 44 kDa reaction center protein	0.529284
MICAHv5_1430003	hup	DNA-binding protein HU	0.515789
MICAHv5_1500006	_	conserved protein of unknown function	0.528561
MICAHv5_1530006	_	conserved protein of unknown function	0.514828
MICAHv5_1570003	atpE	ATP synthase subunit c	0.556911
MICAHv5_1570007	atpA	ATP synthase subunit alpha, membrane-bound, F1 sector	0.523526
MICAHv5_1580001	cysK	pyridoxal-phosphate (PLP) dependent enzymes family; subunit of cysteine synthase A (O-acetylserine sulfhydrolase A)	0.541284
MICAHv5_1580002	srpH	serine acetyltransferase (cysE-like)	0.527083
MICAHv5_1580003	srpI	Protein srpI	0.523044
MICAHv5_1580004	_	Cysteine desulfurase	0.538685
MICAHv5_160011	_	putative peptidase	0.539759
MICAHv5_1610025	_	conserved protein of unknown function	0.538373
MICAHv5_1640002	_	membrane protein of unknown function	0.522053
MICAHv5_1640005	_	Genome sequencing data, contig C299	0.556474
MICAHv5_170001	_	Similar to the Nter of tr|P73817|P73817_SYNY3 Hemolysin	0.520901
MICAHv5_1710007	cpcB	C-phycocyanin-3 beta chain	0.547893
MICAHv5_1710008	cysK	pyridoxal-phosphate (PLP) dependent enzymes family; subunit of cysteine synthase A (O-acetylserine sulfhydrolase A)	0.53481
MICAHv5_1710013	_	putative hydroxyacylglutathione hydrolase	0.551836
MICAHv5_1710018	metX	Homoserine O-acetyltransferase	0.548908
MICAHv5_1710019	metC	O-acetylhomoserine/O-acetylserine sulfhydrylase	0.555042
MICAHv5_1810002	rpsI	30S ribosomal protein S9	0.536232
MICAHv5_1810004	truA	tRNA pseudouridine synthase A	0.54633
MICAHv5_1810005	rplQ	50S ribosomal subunit protein L17	0.547009
MICAHv5_1810007	rpsK	30S ribosomal subunit protein S11	0.559796
MICAHv5_1810008	rpsM	30S ribosomal subunit protein S13	0.5625
MICAHv5_1810021	pfkA	6-phosphofructokinase 1	0.529086
MICAHv5_1860009	_	conserved protein of unknown function	0.515982
MICAHv5_1890003	_	ABC-transporter ATP-binding protein	0.528736
MICAHv5_1910001	argJ	Arginine biosynthesis bifunctional protein ArgJ [Includes: Glutamate N-acetyltransferase ; Amino-acid acetyltransferase]	0.540258
MICAHv5_2000002	_	conserved protein of unknown function	0.547009
MICAHv5_2020001	_	conserved membrane protein of unknown function	0.593583
MICAHv5_2040004	rpoB	DNA-directed RNA polymerase subunit beta	0.524758
MICAHv5_2050006	_	protein of unknown function	0.544872
MICAHv5_2060002	_	conserved protein of unknown function	0.527273
MICAHv5_2090004	_	putative enzyme	0.530928
MICAHv5_2140002	ccmK	Carbon dioxide-concentrating mechanism protein CcmK homolog 4	0.528736
MICAHv5_2140003	ccmK	Carbon dioxide-concentrating mechanism protein CcmK homolog 3	0.517799
MICAHv5_2150003	_	N-acetylmuramoyl-L-alanine amidase	0.518694
MICAHv5_2160006	_	putative phosphatase	0.516667
MICAHv5_2200007	sdhA	Succinate dehydrogenase flavoprotein subunit	0.515625
MICAHv5_2200017	_	Tetratricopeptide repeat protein (fragment)	0.527397
MICAHv5_2230006	topA	DNA topoisomerase 1	0.525976
MICAHv5_2270002	accB	Biotin carboxyl carrier protein of acetyl-CoA carboxylase	0.525253
MICAHv5_2280007	_	Type III restriction enzyme res subunit	0.536118
MICAHv5_2290013	clpP	ATP-dependent Clp protease proteolytic subunit (Endopeptidase Clp)	0.53
MICAHv5_2300005	rpsE	30S ribosomal protein S5	0.52682
MICAHv5_2300006	rplR	50S ribosomal subunit protein L18	0.53719
MICAHv5_2300013	rpmC	50S ribosomal protein L29	0.538813
MICAHv5_2300014	rplP	50S ribosomal subunit protein L16	0.521429
MICAHv5_2300015	rpsC	30S ribosomal subunit protein S3	0.536351
MICAHv5_2300016	rplV	50S ribosomal subunit protein L22	0.555556
MICAHv5_2300017	rpsS	30S ribosomal subunit protein S19	0.531915
MICAHv5_2300018	rplB	50S ribosomal subunit protein L2	0.565947
MICAHv5_2300020	rplD	50S ribosomal protein L4	0.527646
MICAHv5_2300021	rplC	50S ribosomal subunit protein L3	0.528951
MICAHv5_2340015	_	protein of unknown function	0.557971
MICAHv5_2430005	_	exported protein of unknown function	0.672222
MICAHv5_2450008	psaC	Photosystem I iron-sulfur center	0.520325
MICAHv5_2470002	_	Genome sequencing data, contig C323	0.51746
MICAHv5_2480009	_	conserved protein of unknown function	0.521277
MICAHv5_2490005	kdpA	high-affinity potassium transport system P-type ATPase, , A chain	0.564147
MICAHv5_2490006	kdpB	P-type ATPase, high-affinity potassium transport system, B chain, a phophatase-like domain	0.580556
MICAHv5_2490008	kdpC	P-type ATPase, high-affinity potassium transport system, C chain	0.51938
MICAHv5_2550001	_	conserved exported protein of unknown function	0.542667
MICAHv5_2550004	_	putative Ats family arylsulfatase	0.521036
MICAHv5_2550005	_	Arylsulfatase like	0.562025
MICAHv5_2690005	cpcC	Phycobilisome 32.1 kDa linker polypeptide, phycocyanin-associated, rod 1	0.525597
MICAHv5_2690008	cpcB	C-phycocyanin beta chain	0.535645
MICAHv5_2690010	yhaA	putative amidohydrolase yhaA	0.523693
MICAHv5_270003	_	conserved protein of unknown function	0.561111
MICAHv5_2820006	ctaA	Cytochrome c oxidase subunit XV assembly protein	0.519001
MICAHv5_2850003	_	Similarity	0.571429
MICAHv5_2850019	_	transposase	0.518519
MICAHv5_2910002	_	Similar to tr|P73642|P73642	0.538667
MICAHv5_2930007	_	Similarity (fragment)	0.557971
MICAHv5_2940001	rplS	50S ribosomal protein L19	0.517906
MICAHv5_2940010	_	Similar to tr|Q3VKM6|Q3VKM6_9CHLB Peptidase C1A	0.530055
MICAHv5_2940011	_	Genome sequencing data, contig C265 (fragment)	0.566978
MICAHv5_2960001	_	protein of unknown function	0.516129
MICAHv5_3120005	_	putative enzyme	0.537225
MICAHv5_3190002	hemL	Glutamate-1-semialdehyde 2,1-aminomutase	0.520737
MICAHv5_3250014	_	protein of unknown function	0.620462
MICAHv5_3370009	_	protein of unknown function	0.544218
MICAHv5_3410007	_	conserved protein of unknown function	0.531987
MICAHv5_3410014	pntA	nicotinamide nucleotide transhydrogenase, subunit alpha1	0.535248
MICAHv5_3420006	_	Sodium-dependent bicarbonate transporter	0.545455
MICAHv5_3420011	_	conserved protein of unknown function	0.52381
MICAHv5_3430004	murA	UDP-N-acetylglucosamine 1-carboxyvinyltransferase	0.515291
MICAHv5_3510002	_	conserved membrane protein of unknown function	0.524605
MICAHv5_360023	csoS1A	major carboxysome shell protein 1A (carbon dioxide concentrating mechanism protein)	0.532051
MICAHv5_360024	ccmK	Carbon dioxide-concentrating mechanism protein CcmK	0.524876
MICAHv5_360025	ccmL	Carbon dioxide concentrating mechanism protein CcmL	0.516026
MICAHv5_360026	ccmM	Carbon dioxide concentrating mechanism protein CcmM	0.545687
MICAHv5_360027	ccmN	Carbon dioxide concentrating mechanism protein	0.515837
MICAHv5_360028	cbbL	Ribulose bisphosphate carboxylase large chain (RuBisCO large subunit)	0.519774
MICAHv5_3650001	_	protein of unknown function	0.587302
MICAHv5_3660004	_	conserved protein of unknown function	0.539785
MICAHv5_3660005	_	conserved membrane protein of unknown function	0.554593
MICAHv5_3660012	_	conserved exported protein of unknown function	0.538031
MICAHv5_3660023	_	RNA-binding protein	0.515152
MICAHv5_370011	psaB	Photosystem I P700 chlorophyll a apoprotein A2	0.519422
MICAHv5_370012	psaA	Photosystem I P700 chlorophyll a apoprotein A1	0.531556
MICAHv5_3720007	groEL	60 kDa chaperonin (Protein Cpn60) (groEL protein)	0.524658
MICAHv5_3750002	_	conserved exported protein of unknown function	0.525452
MICAHv5_3750003	_	Serine protease	0.5495
MICAHv5_3750004	_	Tetratricopeptide repeat protein	0.527273
MICAHv5_380013	cobA	Uroporphyrinogen-III C-methyltransferase	0.520599
MICAHv5_3990005	_	protein of unknown function	0.519126
MICAHv5_4000004	pyrH	Uridylate kinase (UK) (Uridine monophosphate kinase) (UMP kinase)	0.528354
MICAHv5_40009	_	conserved protein of unknown function	0.51551
MICAHv5_4190001	psbB	Photosystem II CP47 chlorophyll apoprotein	0.521938
MICAHv5_4270015	_	Short-chain dehydrogenase/reductase	0.521262
MICAHv5_430003	_	Similar to A0ZGM6_NODSP Indole-3-glycerol-phosphate synthase (fragment)	0.524823
MICAHv5_4350012	petC	Cytochrome b6-f complex iron-sulfur subunit	0.514815
MICAHv5_440009	groES	10kDa chaperonin (Protein Cpn10) (groES protein)	0.519231
MICAHv5_440015	_	Histidine kinase like sensor protein	0.520034
MICAHv5_4450003	_	conserved protein of unknown function	0.52549
MICAHv5_4460002	_	conserved membrane protein of unknown function	0.515152
MICAHv5_4510013	_	conserved protein of unknown function	0.567568
MICAHv5_4530002	_	conserved protein of unknown function	0.572549
MICAHv5_4590001	_	conserved protein of unknown function	0.592412
MICAHv5_4600002	ssuD	alkanesulfonate monooxygenase (FMNH2-dependent aliphatic sulfonate monooxygenase)	0.585344
MICAHv5_4600005	_	putative alkanesulfonate monooxygenase (FMNH2-dependent aliphatic sulfonate monooxygenase)	0.535519
MICAHv5_4610001	_	Sodium/solute symporter (fragment)	0.57716
MICAHv5_4610002	_	conserved membrane protein of unknown function	0.52907
MICAHv5_4610003	_	Putative acyl-CoA dehydrogenase (fragment)	0.542986
MICAHv5_4620001	_	Putative acyl-CoA dehydrogenase (fragment)	0.587156
MICAHv5_4620002	_	conserved membrane protein of unknown function	0.520535
MICAHv5_4620003	ssuE	FMN reductase	0.542955
MICAHv5_4620004	ribA	Riboflavin biosynthesis protein ribBA 2	0.562549
MICAHv5_4620006	soxC	Dibenzothiophene desulfurization enzyme C	0.524051
MICAHv5_4640005	_	conserved protein of unknown function	0.518116
MICAHv5_4680003	_	conserved exported protein of unknown function	0.522838
MICAHv5_4690011	nblB	Phycocyanin alpha phycocyanobilin lyase related protein	0.518018
MICAHv5_4700004	infB	translation initiation factor IF-2	0.552918
MICAHv5_4770017	gltD	Glutamate synthase [NADPH] small chain, (NADPH-GOGAT)	0.517172
MICAHv5_4780002	fabF	3-oxoacyl-[acyl-carrier-protein] synthase II (Beta- ketoacyl-ACP synthase II) (KAS II)	0.529177
MICAHv5_4810002	rne	Ribonuclease E homolog	0.520833
MICAHv5_4810003	rnhB	Ribonuclease HII	0.516746
MICAHv5_4960003	_	protein of unknown function	0.55
MICAHv5_5110002	_	conserved protein of unknown function	0.517361
MICAHv5_5130009	cpcF	Phycocyanin alpha phycocyanobilin lyase CpcF	0.525641
MICAHv5_5130019	_	Ycf66-like protein	0.52451
MICAHv5_5160011	_	putative tRNA/rRNA methyltransferase	0.517878
MICAHv5_5220005	btpA	Photosystem I biogenesis protein BtpA	0.530201
MICAHv5_5250002	_	conserved protein of unknown function	0.515755
MICAHv5_5270003	_	conserved protein of unknown function	0.530572
MICAHv5_5270004	_	Glycosyl transferase family 2	0.533333
MICAHv5_5270006	_	conserved protein of unknown function	0.52514
MICAHv5_5270007	_	MgtC/SapB transporter	0.550102
MICAHv5_5300006	_	putative peptidase	0.540777
MICAHv5_530001	_	2-oxoglutarate-Fe(II) oxygenase family enzyme	0.527443
MICAHv5_5370004	_	conserved protein of unknown function	0.564912
MICAHv5_5390011	ftsZ	Cell division protein ftsZ	0.53766
MICAHv5_5410001	_	protein of unknown function	0.529321
MICAHv5_5430001	_	putative Thermitase	0.51582
MICAHv5_5500002	gmk	Guanylate kinase	0.533333
MICAHv5_5540006	fraH	Protein fraH	0.53429
MICAHv5_5630009	_	protein of unknown function	0.531915
MICAHv5_5700001	_	protein of unknown function	0.537736
MICAHv5_5710001	_	putative Chi protein (fragment)	0.53913
MICAHv5_5720001	_	conserved protein of unknown function	0.527514
MICAHv5_5800001	_	ABC-transporter ATP-binding protein (fragment)	0.541864
MICAHv5_5810001	_	conserved protein of unknown function	0.57265
MICAHv5_5910001	_	protein of unknown function	0.580866
MICAHv5_6030001	psbD	Photosystem II D2 protein	0.534634
MICAHv5_6040001	_	protein of unknown function	0.527778
MICAHv5_6150002	_	protein of unknown function	0.557554
MICAHv5_6490001	_	conserved protein of unknown function	0.533997
MICAHv5_6540001	_	Peptidase S8/S53 subtilisin kexin sedolisin (fragment)	0.536659
MICAHv5_6660001	cobL	Precorrin-6Y C(5,15)-methyltransferase [decarboxylating]	0.51773
MICAHv5_6700001	_	conserved protein of unknown function	0.548023
MICAHv5_6740001	_	Similarity (fragment)	0.514851
MICAHv5_6890001	_	Similar to tr|Q12JK6|Q12JK6_SHEDO Peptidase S8 and S53 (fragment)	0.516562
MICAHv5_7040001	_	conserved protein of unknown function	0.524775
MICAHv5_7050002	_	protein of unknown function	0.576159
MICAHv5_7090001	_	conserved membrane protein of unknown function	0.526992
MICAHv5_7190001	_	conserved protein of unknown function	0.531746
MICAHv5_730003	rpsL	30S ribosomal subunit protein S12	0.523438
MICAHv5_730005	fusA	Elongation factor G (EF-G)	0.526493
MICAHv5_730006	tufB	Elongation factor Tu (EF-Tu)	0.523577
MICAHv5_7370001	_	protein of unknown function	0.531165
MICAHv5_7470001	_	exported protein of unknown function	0.520202
MICAHv5_7740001	_	transposase	0.522792
MICAHv5_7830001	_	putative Subtilisin	0.519894
MICAHv5_7990001	_	conserved protein of unknown function	0.558282
MICAHv5_800011	_	XisI protein (fragment)	0.542636
MICAHv5_820003	_	Serine/threonine protein kinase	0.535014
MICAHv5_840001	_	Hyalin repeat protein (fragment)	0.533912
MICAHv5_940005	_	protein of unknown function	0.517241
MICAHv5_100005	_	Similar to part of tr|A1IFG4|A1IFG4_9DELT Helix-turn-helix protein	0.33871
MICAHv5_1030003	_	conserved protein of unknown function	0.331517
MICAHv5_1040002	_	conserved protein of unknown function	0.313131
MICAHv5_1060005	_	conserved protein of unknown function	0.338384
MICAHv5_1100020	_	conserved protein of unknown function	0.297189
MICAHv5_110004	_	transposase (fragment)	0.341818
MICAHv5_1160001	ecoRIM	Modification methylase EcoRI	0.289504
MICAHv5_1160002	_	Type-2 restriction enzyme EcoRI (fragment)	0.298551
MICAHv5_1160003	_	Type-2 restriction enzyme EcoRI (fragment)	0.313187
MICAHv5_1210002	_	Adenine specific DNA methyltransferase (fragment)	0.34279
MICAHv5_1260003	_	conserved protein of unknown function	0.340633
MICAHv5_1260007	_	conserved protein of unknown function	0.329932
MICAHv5_1270027	_	conserved protein of unknown function	0.334786
MICAHv5_1410002	_	protein of unknown function	0.307692
MICAHv5_1450002	_	conserved protein of unknown function	0.334877
MICAHv5_1470004	_	conserved protein of unknown function	0.329978
MICAHv5_1470006	_	conserved protein of unknown function	0.325203
MICAHv5_1520001	_	conserved protein of unknown function	0.333333
MICAHv5_1520002	_	conserved protein of unknown function	0.32967
MICAHv5_1520003	_	conserved protein of unknown function	0.338095
MICAHv5_1600002	_	conserved protein of unknown function	0.325641
MICAHv5_1600010	_	protein of unknown function	0.316017
MICAHv5_160010	_	conserved protein of unknown function	0.336879
MICAHv5_160020	_	membrane protein of unknown function	0.333333
MICAHv5_160021	_	protein of unknown function	0.312057
MICAHv5_1630002	_	Adenine-specific methylase like	0.334653
MICAHv5_1690013	_	conserved membrane protein of unknown function	0.331628
MICAHv5_1710017	_	conserved protein of unknown function	0.272727
MICAHv5_1740010	_	conserved protein of unknown function	0.3375
MICAHv5_1760003	_	conserved protein of unknown function	0.339744
MICAHv5_1790001	_	conserved membrane protein of unknown function	0.324263
MICAHv5_180002	_	conserved protein of unknown function	0.342255
MICAHv5_180003	_	conserved protein of unknown function	0.334996
MICAHv5_1830001	_	conserved protein of unknown function	0.315508
MICAHv5_1880008	_	conserved protein of unknown function	0.333333
MICAHv5_1940014	_	protein of unknown function	0.317073
MICAHv5_1960002	_	protein of unknown function	0.325758
MICAHv5_2000005	_	Site-specific recombinase like (fragment)	0.300654
MICAHv5_200006	_	ABC-transporter DevC family permease protein	0.342784
MICAHv5_2020004	_	PilT protein domain protein	0.326437
MICAHv5_2070004	_	protein of unknown function	0.325
MICAHv5_2090001	_	protein of unknown function	0.322751
MICAHv5_2100006	_	protein of unknown function	0.328125
MICAHv5_2160014	_	conserved protein of unknown function	0.327586
MICAHv5_2170001	_	conserved protein of unknown function	0.296804
MICAHv5_2170002	_	conserved protein of unknown function	0.342857
MICAHv5_2170004	_	conserved protein of unknown function	0.311111
MICAHv5_2180015	_	conserved protein of unknown function	0.321429
MICAHv5_2190006	_	protein of unknown function	0.304075
MICAHv5_2200001	_	Genome sequencing data, contig C266	0.321138
MICAHv5_2200003	_	PilT protein-like protein	0.330749
MICAHv5_220002	_	conserved protein of unknown function	0.292929
MICAHv5_220003	_	conserved protein of unknown function	0.336806
MICAHv5_220015	_	conserved protein of unknown function	0.340996
MICAHv5_2210013	_	Maltose O-acetyltransferase like	0.316913
MICAHv5_2220003	_	conserved protein of unknown function	0.311111
MICAHv5_2220005	aerE	AerE	0.320574
MICAHv5_2240005	_	conserved protein of unknown function	0.327381
MICAHv5_2240006	_	protein of unknown function	0.319728
MICAHv5_2280006	_	Similarity	0.266667
MICAHv5_2300001	_	conserved protein of unknown function	0.337793
MICAHv5_2330003	_	PIN domain protein	0.333333
MICAHv5_2330005	_	Predicted nucleic acid-binding protein	0.335354
MICAHv5_2330006	_	conserved protein of unknown function	0.340206
MICAHv5_2360001	_	PilT protein-like protein	0.333333
MICAHv5_2370003	_	conserved protein of unknown function	0.341564
MICAHv5_2380001	_	conserved protein of unknown function	0.313492
MICAHv5_2390010	_	Genome sequencing data, contig C313	0.332745
MICAHv5_2410005	_	conserved protein of unknown function	0.311203
MICAHv5_2420002	_	Genome sequencing data, contig C277	0.316113
MICAHv5_2420003	munIC	Regulatory protein munI	0.337719
MICAHv5_2420004	_	Similar to tr|P72914|P72914	0.337662
MICAHv5_2420005	_	conserved protein of unknown function	0.3375
MICAHv5_2460011	_	Genome sequencing data, contig C200	0.289062
MICAHv5_2540003	_	GUN4-like protein	0.338662
MICAHv5_2580001	_	conserved protein of unknown function	0.30303
MICAHv5_2580002	_	conserved protein of unknown function	0.33145
MICAHv5_2580006	_	protein of unknown function	0.341772
MICAHv5_2590002	_	conserved protein of unknown function	0.333333
MICAHv5_2620001	_	protein of unknown function	0.341667
MICAHv5_2620003	_	conserved protein of unknown function	0.333333
MICAHv5_2690001	_	Transcriptional regulator	0.324378
MICAHv5_2740001	_	Similarity (fragment)	0.34188
MICAHv5_2740011	_	conserved protein of unknown function	0.340659
MICAHv5_2740019	_	conserved protein of unknown function	0.336667
MICAHv5_2740020	_	conserved protein of unknown function	0.337798
MICAHv5_2840006	_	conserved protein of unknown function	0.302817
MICAHv5_2870006	_	conserved protein of unknown function	0.33114
MICAHv5_2870007	_	conserved protein of unknown function	0.335526
MICAHv5_2890001	_	Genome sequencing data, contig C327	0.333333
MICAHv5_2890002	_	conserved protein of unknown function	0.307443
MICAHv5_2950014	_	conserved protein of unknown function	0.333333
MICAHv5_2970002	_	conserved protein of unknown function	0.325
MICAHv5_30001	_	transposase (fragment)	0.336146
MICAHv5_3100003	_	conserved protein of unknown function	0.319249
MICAHv5_3100004	_	YcfA family protein	0.342593
MICAHv5_3200004	_	KWG repeat domain protein	0.328537
MICAHv5_320004	_	protein of unknown function	0.3125
MICAHv5_3220008	_	protein of unknown function	0.320988
MICAHv5_3250005	_	conserved protein of unknown function	0.274074
MICAHv5_3260002	_	protein of unknown function	0.34188
MICAHv5_3260021	_	conserved protein of unknown function	0.316456
MICAHv5_3270024	_	putative toxin of toxin-antitoxin	0.309804
MICAHv5_3270025	_	conserved protein of unknown function	0.333333
MICAHv5_3270027	_	conserved protein of unknown function	0.330986
MICAHv5_3280004	_	protein of unknown function	0.325
MICAHv5_3300003	_	conserved protein of unknown function	0.338983
MICAHv5_3350007	_	conserved protein of unknown function	0.336336
MICAHv5_3350008	_	conserved protein of unknown function	0.320096
MICAHv5_3350009	_	conserved protein of unknown function	0.338983
MICAHv5_3350013	_	conserved protein of unknown function	0.333333
MICAHv5_3350014	_	XisI protein-like	0.288288
MICAHv5_3350017	_	conserved protein of unknown function	0.315476
MICAHv5_3370001	_	putative transcriptional regulator	0.339394
MICAHv5_3440003	_	conserved protein of unknown function	0.325
MICAHv5_3470006	_	conserved protein of unknown function	0.341808
MICAHv5_3520016	_	conserved protein of unknown function	0.307116
MICAHv5_3530001	_	conserved protein of unknown function	0.32906
MICAHv5_3590003	_	conserved protein of unknown function	0.317073
MICAHv5_3600013	_	protein of unknown function	0.32381
MICAHv5_360035	_	conserved protein of unknown function	0.333333
MICAHv5_360036	_	conserved protein of unknown function	0.339031
MICAHv5_360037	_	protein of unknown function	0.338843
MICAHv5_3610001	_	putative excinuclease ATPase subunit	0.324786
MICAHv5_3610002	_	conserved protein of unknown function	0.319098
MICAHv5_3650026	_	conserved protein of unknown function	0.317204
MICAHv5_3650028	_	conserved protein of unknown function	0.325069
MICAHv5_3650029	_	DNA element excision controlling factor XisI homolog	0.336257
MICAHv5_3650030	_	Putative fdxN element excision controlling factor protein (fragment)	0.307116
MICAHv5_3650031	_	Genome sequencing data, contig C318	0.3
MICAHv5_370003	_	ATPase	0.316759
MICAHv5_370006	_	conserved protein of unknown function	0.316667
MICAHv5_3710008	_	exported protein of unknown function	0.325301
MICAHv5_3720003	_	conserved protein of unknown function	0.311321
MICAHv5_3720004	_	conserved protein of unknown function	0.300469
MICAHv5_3790001	_	conserved protein of unknown function	0.342995
MICAHv5_3790002	_	conserved protein of unknown function	0.323601
MICAHv5_3800002	_	conserved protein of unknown function	0.308943
MICAHv5_380001	_	conserved protein of unknown function	0.326754
MICAHv5_380003	_	protein of unknown function	0.341463
MICAHv5_380016	_	conserved protein of unknown function	0.335196
MICAHv5_3830003	_	conserved protein of unknown function	0.340136
MICAHv5_3850003	_	conserved protein of unknown function	0.335681
MICAHv5_3850004	_	conserved protein of unknown function	0.341085
MICAHv5_3870001	_	conserved protein of unknown function	0.318182
MICAHv5_3870002	_	conserved protein of unknown function	0.327731
MICAHv5_3890030	_	conserved protein of unknown function	0.342857
MICAHv5_390001	_	Similar to tr|Q8KB64|Q8KB64	0.310606
MICAHv5_3920003	_	conserved protein of unknown function	0.330435
MICAHv5_3960007	_	conserved protein of unknown function	0.322034
MICAHv5_400022	_	conserved protein of unknown function	0.331579
MICAHv5_4090004	_	conserved protein of unknown function	0.338061
MICAHv5_4110001	_	conserved protein of unknown function	0.328704
MICAHv5_4130016	_	membrane protein of unknown function	0.321754
MICAHv5_4160008	_	Genome sequencing data, contig C317	0.316667
MICAHv5_4160009	_	Genome sequencing data, contig C317	0.331915
MICAHv5_4160011	_	putative Glycosyl transferase, group 1	0.308285
MICAHv5_4170002	_	Sulfotransferase	0.335714
MICAHv5_4170003	_	conserved membrane protein of unknown function	0.321586
MICAHv5_4170005	_	protein of unknown function	0.314103
MICAHv5_4180001	_	conserved protein of unknown function	0.320951
MICAHv5_4190008	_	protein of unknown function	0.327869
MICAHv5_4200004	_	conserved protein of unknown function	0.3125
MICAHv5_420008	_	Similar to tr|P74065|P74065	0.342282
MICAHv5_420017	_	Genome sequencing data, contig C327	0.32029
MICAHv5_4220007	_	protein of unknown function	0.314103
MICAHv5_4220008	_	Serine/threonine protein kinase	0.334024
MICAHv5_4230018	_	conserved protein of unknown function	0.333333
MICAHv5_4240008	_	PilT protein, N-terminal (fragment)	0.265823
MICAHv5_4240010	_	conserved protein of unknown function	0.275641
MICAHv5_4240012	_	Similar to tr|Q8YK90|Q8YK90	0.340351
MICAHv5_4240022	_	Genome sequencing data, contig C225 (fragment)	0.342857
MICAHv5_4240025	_	Similarity	0.314815
MICAHv5_4240028	_	Genome sequencing data, contig C314	0.337165
MICAHv5_4250021	_	Genome sequencing data, contig C326	0.3125
MICAHv5_4250022	_	conserved protein of unknown function	0.333333
MICAHv5_4260001	_	conserved protein of unknown function	0.30303
MICAHv5_4260002	_	conserved protein of unknown function	0.3
MICAHv5_4260005	_	protein of unknown function	0.318182
MICAHv5_4260006	_	conserved protein of unknown function	0.307692
MICAHv5_4260007	_	conserved protein of unknown function	0.277778
MICAHv5_4260012	_	conserved protein of unknown function	0.31929
MICAHv5_4270005	_	protein of unknown function	0.307692
MICAHv5_4290003	_	conserved protein of unknown function	0.295652
MICAHv5_4340004	mjaIIIM	Modification methylase MjaIII	0.307104
MICAHv5_4340005	_	conserved protein of unknown function	0.326316
MICAHv5_4340006	_	conserved protein of unknown function	0.328767
MICAHv5_4350001	_	conserved protein of unknown function	0.333333
MICAHv5_4350008	_	N-6 DNA methylase (modular protein)	0.340149
MICAHv5_4350009	_	Similar to tr|P72997|P72997 (fragment)	0.325581
MICAHv5_4350010	_	conserved protein of unknown function	0.33052
MICAHv5_4350011	_	conserved protein of unknown function	0.330003
MICAHv5_4370006	_	conserved protein of unknown function	0.340909
MICAHv5_4400001	_	putative Glycosyl transferase family 39	0.322519
MICAHv5_4400002	_	protein of unknown function	0.34127
MICAHv5_4420005	_	conserved membrane protein of unknown function	0.339662
MICAHv5_4440005	_	conserved protein of unknown function	0.334061
MICAHv5_4470003	_	FdxN element excision controlling factor protein	0.319048
MICAHv5_4470004	_	Genome sequencing data, contig C299	0.339934
MICAHv5_4500012	_	conserved protein of unknown function	0.310861
MICAHv5_4500014	_	conserved protein of unknown function	0.341126
MICAHv5_4520001	_	putative enzyme	0.335664
MICAHv5_4620009	_	conserved membrane protein of unknown function	0.272727
MICAHv5_4650004	_	conserved protein of unknown function	0.341782
MICAHv5_4650005	_	conserved protein of unknown function	0.341667
MICAHv5_4670003	_	conserved membrane protein of unknown function	0.296911
MICAHv5_4690001	_	conserved protein of unknown function	0.277778
MICAHv5_4690002	_	conserved protein of unknown function	0.340426
MICAHv5_4690003	_	conserved protein of unknown function	0.303351
MICAHv5_4790004	_	protein of unknown function	0.316239
MICAHv5_4880008	xisH	FdxN element excision controlling factor protein	0.338129
MICAHv5_4890006	_	conserved protein of unknown function	0.320959
MICAHv5_4890007	_	conserved protein of unknown function	0.31938
MICAHv5_4900003	_	protein of unknown function	0.283951
MICAHv5_4910001	_	protein of unknown function	0.339019
MICAHv5_4940006	_	protein of unknown function	0.341463
MICAHv5_4990004	_	conserved protein of unknown function	0.342569
MICAHv5_5000001	_	conserved protein of unknown function	0.342723
MICAHv5_500012	_	Helicase conserved C-terminal domain protein	0.312434
MICAHv5_5010001	_	conserved protein of unknown function	0.328972
MICAHv5_5010002	_	conserved protein of unknown function	0.32619
MICAHv5_5010006	_	conserved protein of unknown function	0.33871
MICAHv5_5020003	_	conserved protein of unknown function	0.316667
MICAHv5_5030009	_	conserved protein of unknown function	0.33157
MICAHv5_5030010	_	conserved protein of unknown function	0.331174
MICAHv5_5060004	yvaE	Uncharacterized membrane protein yvaE	0.342508
MICAHv5_5060019	_	conserved protein of unknown function	0.333333
MICAHv5_5060020	_	Type I restriction enzyme R protein N terminus	0.31562
MICAHv5_5130005	_	conserved protein of unknown function	0.324786
MICAHv5_5170001	_	Genome sequencing data, contig C325	0.342847
MICAHv5_520005	_	conserved protein of unknown function	0.331827
MICAHv5_5220002	_	conserved protein of unknown function	0.342995
MICAHv5_530005	_	conserved protein of unknown function	0.313131
MICAHv5_5340025	_	conserved protein of unknown function	0.276042
MICAHv5_5350009	_	conserved protein of unknown function	0.300136
MICAHv5_5350010	_	conserved protein of unknown function	0.316273
MICAHv5_5360009	_	conserved protein of unknown function	0.31982
MICAHv5_5370023	_	conserved protein of unknown function	0.313008
MICAHv5_540001	_	conserved membrane protein of unknown function	0.313901
MICAHv5_5450002	_	conserved protein of unknown function	0.326241
MICAHv5_5480009	_	protein of unknown function	0.280702
MICAHv5_5500006	_	conserved protein of unknown function	0.326241
MICAHv5_5500007	_	conserved protein of unknown function	0.338813
MICAHv5_550005	_	conserved protein of unknown function	0.343042
MICAHv5_550006	_	conserved protein of unknown function	0.328283
MICAHv5_5520004	_	conserved protein of unknown function	0.333333
MICAHv5_5560004	_	conserved membrane protein of unknown function	0.340376
MICAHv5_5560009	_	protein of unknown function	0.296296
MICAHv5_5570004	_	conserved membrane protein of unknown function	0.319308
MICAHv5_5600003	_	conserved protein of unknown function	0.337748
MICAHv5_5600004	_	protein of unknown function	0.34058
MICAHv5_5600007	_	conserved protein of unknown function	0.340426
MICAHv5_5600008	_	conserved protein of unknown function	0.340447
MICAHv5_5600010	_	protein of unknown function	0.322917
MICAHv5_5610001	_	conserved protein of unknown function	0.324532
MICAHv5_5610003	_	Genome sequencing data, contig C286 (fragment)	0.320976
MICAHv5_570008	_	conserved protein of unknown function	0.3379
MICAHv5_570010	_	protein of unknown function	0.320513
MICAHv5_5730002	_	Similar to tr|Q8Z0E8|Q8Z0E8	0.339623
MICAHv5_5790001	_	conserved protein of unknown function	0.29912
MICAHv5_5870001	_	DNA methyltransferase (fragment)	0.342857
MICAHv5_60001	_	protein of unknown function	0.32716
MICAHv5_6090002	_	protein of unknown function	0.342105
MICAHv5_6120002	_	PilT-like protein	0.316425
MICAHv5_6300001	_	conserved protein of unknown function	0.263021
MICAHv5_6300002	_	conserved protein of unknown function	0.283582
MICAHv5_6310002	_	conserved protein of unknown function	0.337662
MICAHv5_6390001	_	conserved protein of unknown function	0.338095
MICAHv5_6410002	_	conserved protein of unknown function	0.329861
MICAHv5_6410005	_	conserved protein of unknown function	0.324074
MICAHv5_6420002	_	conserved protein of unknown function	0.315018
MICAHv5_6450001	_	conserved protein of unknown function	0.339869
MICAHv5_650005	_	Similar to tr|Q5NZB9|Q5NZB9	0.341085
MICAHv5_650010	_	protein of unknown function	0.321429
MICAHv5_650018	_	Mechanosensitive ion channel homolog	0.32418
MICAHv5_6530002	_	conserved protein of unknown function	0.342857
MICAHv5_660008	_	conserved protein of unknown function	0.331301
MICAHv5_660009	_	conserved protein of unknown function	0.319018
MICAHv5_670001	_	conserved protein of unknown function	0.343042
MICAHv5_670002	_	conserved protein of unknown function	0.337748
MICAHv5_670003	_	conserved protein of unknown function	0.317881
MICAHv5_670004	_	conserved protein of unknown function	0.326882
MICAHv5_6730002	_	protein of unknown function	0.333333
MICAHv5_6770001	_	Modification methylase EcoRI (fragment)	0.31401
MICAHv5_6780001	_	conserved protein of unknown function	0.329167
MICAHv5_680002	_	Genome sequencing data, contig C298	0.322709
MICAHv5_690006	_	conserved protein of unknown function	0.322581
MICAHv5_6910001	_	conserved protein of unknown function	0.333333
MICAHv5_6940002	_	Genome sequencing data, contig C291	0.322981
MICAHv5_6960001	_	conserved protein of unknown function	0.322344
MICAHv5_6990001	_	conserved membrane protein of unknown function	0.328377
MICAHv5_7000002	_	PilT protein domain protein	0.315068
MICAHv5_7000003	_	Similar to tr|Q73LA5|Q73LA5 (fragment)	0.296875
MICAHv5_70003	_	protein of unknown function	0.32594
MICAHv5_7030001	_	conserved protein of unknown function	0.333333
MICAHv5_7060003	_	conserved protein of unknown function	0.335025
MICAHv5_7070002	_	conserved protein of unknown function	0.335714
MICAHv5_7100002	_	Genome sequencing data, contig C328 (modular protein)	0.341503
MICAHv5_7120001	_	Resolvase-like protein	0.341751
MICAHv5_7120002	_	transposase	0.307512
MICAHv5_7120004	_	protein of unknown function	0.296
MICAHv5_7220002	_	Similarity	0.333333
MICAHv5_7220003	_	Similar to tr|Q97VN8|Q97VN8	0.298765
MICAHv5_7310001	_	protein of unknown function	0.327354
MICAHv5_7360001	_	conserved protein of unknown function	0.330218
MICAHv5_7360002	_	conserved protein of unknown function	0.342048
MICAHv5_740002	_	conserved protein of unknown function	0.283333
MICAHv5_7530001	_	transposase (fragment)	0.336449
MICAHv5_7560002	_	protein of unknown function	0.322222
MICAHv5_7570001	_	transposase	0.316797
MICAHv5_760010	tmk	Thymidylate kinase	0.334936
MICAHv5_7610001	_	protein of unknown function	0.333333
MICAHv5_7630001	_	protein of unknown function	0.316667
MICAHv5_7790002	_	conserved protein of unknown function	0.295918
MICAHv5_8000001	_	conserved protein of unknown function	0.302469
MICAHv5_800019	_	conserved protein of unknown function	0.338346
MICAHv5_8060001	copG	Helix-turn-helix protein	0.333333
MICAHv5_8060002	_	Genome sequencing data, contig C327	0.340967
MICAHv5_8070002	_	conserved protein of unknown function	0.338164
MICAHv5_810003	_	putative signal transduction protein with Nacht domain protein	0.341234
MICAHv5_820007	_	conserved membrane protein of unknown function	0.334063
MICAHv5_860001	_	Plasmid stabilization system protein (modular protein)	0.333333
MICAHv5_860008	_	Molybdopterin-guanine dinucleotide biosynthesis protein A like	0.298246
MICAHv5_920010	_	conserved protein of unknown function	0.341176
MICAHv5_930003	_	conserved protein of unknown function	0.321839
MICAHv5_940003	_	conserved protein of unknown function	0.333333
MICAHv5_960004	_	protein of unknown function	0.320833
MICAHv5_960005	_	Predicted protein	0.322684
MICAHv5_970003	_	conserved protein of unknown function	0.289442

## Sheet: T1-4
T1-4
Label	Gene	Product	GC Content
MICAIv5_100008	_	conserved membrane protein of unknown function	0.520891
MICAIv5_1050001	_	protein of unknown function	0.570571
MICAIv5_1150008	_	Genome sequencing data, contig C325	0.525952
MICAIv5_1150027	ispG	4-hydroxy-3-methylbut-2-en-1-yl diphosphate synthase	0.515971
MICAIv5_1170033	_	Similarity	0.51626
MICAIv5_1230010	trpD	Anthranilate phosphoribosyltransferase	0.523671
MICAIv5_1250010	_	conserved protein of unknown function	0.54902
MICAIv5_1260001	_	conserved protein of unknown function	0.561254
MICAIv5_1260003	_	conserved protein of unknown function	0.539192
MICAIv5_1260004	_	AAA ATPase	0.520947
MICAIv5_1260007	_	conserved membrane protein of unknown function	0.534865
MICAIv5_1260011	_	conserved protein of unknown function	0.544854
MICAIv5_1260016	pyrC	Dihydroorotase	0.51401
MICAIv5_1270010	murQ	N-acetylmuramic acid 6-phosphate etherase	0.525516
MICAIv5_1290008	_	conserved protein of unknown function	0.6
MICAIv5_1320015	accB	Biotin carboxyl carrier protein of acetyl-CoA carboxylase	0.527273
MICAIv5_1340004	clpP	ATP-dependent Clp protease proteolytic subunit (Endopeptidase Clp)	0.525
MICAIv5_1340011	rpsE	30S ribosomal protein S5	0.532567
MICAIv5_1340012	rplR	50S ribosomal subunit protein L18	0.534435
MICAIv5_1340013	rplF	50S ribosomal subunit protein L6	0.522282
MICAIv5_1340019	rpmC	50S ribosomal protein L29	0.52968
MICAIv5_1340020	rplP	50S ribosomal subunit protein L16	0.52381
MICAIv5_1340021	rpsC	30S ribosomal subunit protein S3	0.539095
MICAIv5_1340022	rplV	50S ribosomal subunit protein L22	0.555556
MICAIv5_1340023	rpsS	30S ribosomal subunit protein S19	0.535461
MICAIv5_1340024	rplB	50S ribosomal subunit protein L2	0.559952
MICAIv5_1340026	rplD	50S ribosomal protein L4	0.521327
MICAIv5_1340027	rplC	50S ribosomal subunit protein L3	0.536776
MICAIv5_1410005	_	conserved protein of unknown function	0.541219
MICAIv5_1460002	argJ	Arginine biosynthesis bifunctional protein ArgJ [Includes: Glutamate N-acetyltransferase ; Amino-acid acetyltransferase]	0.542673
MICAIv5_1460005	pnp	Polyribonucleotide nucleotidyltransferase	0.517642
MICAIv5_1480005	_	protein of unknown function	0.540741
MICAIv5_1480006	_	Type I site-specific restriction-modification system, R (Restriction) subunit	0.519239
MICAIv5_1490024	_	Serine/threonine protein kinase	0.535014
MICAIv5_1530003	hisZ	ATP phosphoribosyltransferase regulatory subunit	0.513957
MICAIv5_1540015	speH	S-adenosylmethionine decarboxylase proenzyme	0.514706
MICAIv5_1560006	_	Genome sequencing data, contig C299	0.557272
MICAIv5_1590002	_	TPR repeat protein	0.528736
MICAIv5_1640015	_	conserved protein of unknown function	0.520446
MICAIv5_1640016	_	Similar to Q3MAR4_ANAVT Penicillin-binding protein	0.520533
MICAIv5_1650033	_	N-acetylmuramoyl-L-alanine amidase	0.523433
MICAIv5_1710001	_	Hyalin repeat protein (fragment)	0.52755
MICAIv5_1730025	_	conserved protein of unknown function	0.524946
MICAIv5_1740003	_	conserved membrane protein of unknown function	0.622024
MICAIv5_1740009	_	conserved protein of unknown function	0.524823
MICAIv5_1780003	btpA	Photosystem I biogenesis protein BtpA	0.517606
MICAIv5_1800003	_	conserved exported protein of unknown function	0.548922
MICAIv5_1800006	_	protein of unknown function	0.530303
MICAIv5_1800007	_	conserved protein of unknown function	0.577778
MICAIv5_180001	_	Genome sequencing data, contig C284 (fragment)	0.534884
MICAIv5_180005	rbpF	putative RNA-binding protein rbpF	0.520408
MICAIv5_180006	_	conserved protein of unknown function	0.52549
MICAIv5_1820003	_	conserved exported protein of unknown function	0.534463
MICAIv5_1830011	_	putative enzyme	0.527491
MICAIv5_1840004	rpoC	DNA-directed RNA polymerase subunit beta'	0.513827
MICAIv5_1840005	rpoB	DNA-directed RNA polymerase subunit beta	0.52657
MICAIv5_1880017	_	conserved exported protein of unknown function	0.525452
MICAIv5_1880018	_	Serine protease	0.551317
MICAIv5_1880019	_	Tetratricopeptide repeat protein	0.529293
MICAIv5_1930006	groEL	60 kDa chaperonin (Protein Cpn60) (groEL protein)	0.524658
MICAIv5_1960001	cobL	Precorrin-6Y C(5,15)-methyltransferase	0.516942
MICAIv5_1970013	_	conserved exported protein of unknown function	0.53405
MICAIv5_200003	pyrH	Uridylate kinase (UK) (Uridine monophosphate kinase) (UMP kinase)	0.533887
MICAIv5_2010023	_	putative Phosphatidylcholine-sterol acyltransferase	0.516667
MICAIv5_2010026	_	protein of unknown function	0.564516
MICAIv5_2050015	_	Proprotein convertase P-domain, putative (modular protein)	0.531421
MICAIv5_2050029	kdpB	P-type ATPase, high-affinity potassium transport system, B chain, a phophatase-like domain	0.576389
MICAIv5_2050030	kdpA	high-affinity potassium transport system P-type ATPase, , A chain	0.556831
MICAIv5_2050038	_	Genome sequencing data, contig C323	0.520982
MICAIv5_2060002	_	putative per-hexamer repeat protein 5	0.547396
MICAIv5_2090002	kdpC	Potassium-transporting ATPase C chain	0.533333
MICAIv5_2090022	_	conserved exported protein of unknown function	0.541833
MICAIv5_210007	pfkA	6-phosphofructokinase 1	0.524469
MICAIv5_210021	rpsM	30S ribosomal subunit protein S13	0.565104
MICAIv5_210022	rpsK	30S ribosomal subunit protein S11	0.559796
MICAIv5_210024	rplQ	50S ribosomal subunit protein L17	0.555556
MICAIv5_210025	truA	tRNA pseudouridine synthase A	0.558363
MICAIv5_210027	rpsI	30S ribosomal protein S9	0.536232
MICAIv5_2120011	_	Site-specific recombinase (fragment)	0.519174
MICAIv5_2120012	_	Histidine kinase like sensor protein	0.520887
MICAIv5_2130005	_	conserved exported protein of unknown function	0.520325
MICAIv5_2130020	_	ABC-transporter substrate-binding protein	0.538162
MICAIv5_2130043	_	protein of unknown function	0.55792
MICAIv5_2140002	groES	10kDa chaperonin (Protein Cpn10) (groES protein)	0.519231
MICAIv5_2210007	_	putative enzyme	0.537225
MICAIv5_2230012	hemL	Glutamate-1-semialdehyde 2,1-aminomutase	0.528317
MICAIv5_2280007	ccmK	Carbon dioxide-concentrating mechanism protein CcmK homolog 3	0.521036
MICAIv5_2280008	ccmK	Carbon dioxide-concentrating mechanism protein CcmK homolog 4	0.534483
MICAIv5_2280030	_	Heat shock protein DnaJ-like (fragment)	0.52381
MICAIv5_2380024	_	conserved protein of unknown function	0.624762
MICAIv5_2390005	_	Similar to tr|Q3MB27|Q3MB27_ANAVT Type III restriction enzyme	0.534355
MICAIv5_2400005	_	Similar to tr|Q6N7N6|Q6N7N6	0.53463
MICAIv5_2400009	psaA	Photosystem I P700 chlorophyll a apoprotein A1	0.530222
MICAIv5_2400010	psaB	Photosystem I P700 chlorophyll a apoprotein A2	0.523035
MICAIv5_2470007	cobA	Uroporphyrinogen-III C-methyltransferase	0.520599
MICAIv5_2510016	_	Similarity (fragment)	0.537037
MICAIv5_2510020	rplS	50S ribosomal protein L19	0.526171
MICAIv5_2530001	_	protein of unknown function	0.516129
MICAIv5_2540003	aroF	Phospho-2-dehydro-3-deoxyheptonate aldolase	0.515152
MICAIv5_2620004	tufB	Elongation factor Tu (EF-Tu)	0.525203
MICAIv5_2620005	fusA	Elongation factor G (EF-G)	0.525048
MICAIv5_2620006	rpsG	30S ribosomal subunit protein S7	0.518047
MICAIv5_2620007	rpsL	30S ribosomal subunit protein S12	0.526042
MICAIv5_2630004	_	Ycf66-like protein	0.522059
MICAIv5_2630009	cpcF	Phycocyanin alpha phycocyanobilin lyase CpcF	0.524038
MICAIv5_2660034	cpeB	C-phycoerythrin beta chain	0.536542
MICAIv5_2660035	cpeA	C-phycoerythrin alpha chain	0.517172
MICAIv5_2670019	purD	Phosphoribosylamine--glycine ligase	0.516588
MICAIv5_2670035	_	Genome sequencing data, contig C274	0.52193
MICAIv5_2740013	psbB	Photosystem II CP47 chlorophyll apoprotein	0.517354
MICAIv5_2780001	_	putative Hemolysin-type calcium-binding region	0.529649
MICAIv5_2790001	csoS1A	major carboxysome shell protein 1A (carbon dioxide concentrating mechanism protein)	0.535256
MICAIv5_2790003	ccmL	Carbon dioxide concentrating mechanism protein CcmL	0.516026
MICAIv5_2790004	ccmM	Carbon dioxide concentrating mechanism protein CcmM	0.543134
MICAIv5_2790005	ccmN	Carbon dioxide concentrating mechanism protein	0.517345
MICAIv5_2790006	cbbL	Ribulose bisphosphate carboxylase large chain (RuBisCO large subunit)	0.519068
MICAIv5_2810003	_	Genome sequencing data, contig C324 (fragment)	0.538462
MICAIv5_2810013	_	conserved exported protein of unknown function	0.547237
MICAIv5_2880003	_	Similarity	0.524568
MICAIv5_290012	mreB	Rod shape-determining protein mreB	0.524085
MICAIv5_2910007	fraH	Protein fraH	0.529506
MICAIv5_2910008	pgl	6-phosphogluconolactonase	0.524205
MICAIv5_2950001	_	Peptidase S8 and S53, subtilisin, kexin, sedolisin	0.53123
MICAIv5_2960003	_	conserved protein of unknown function	0.525
MICAIv5_3000007	rnhB	Ribonuclease HII	0.515306
MICAIv5_3000008	rne	Ribonuclease E homolog	0.523481
MICAIv5_30002	_	conserved membrane protein of unknown function	0.549296
MICAIv5_3010007	_	protein of unknown function	0.627119
MICAIv5_3020011	fabF	3-oxoacyl-[acyl-carrier-protein] synthase II (Beta- ketoacyl-ACP synthase II) (KAS II)	0.529177
MICAIv5_3030003	gltD	Glutamate synthase [NADPH] small chain, (NADPH-GOGAT)	0.523232
MICAIv5_3040003	nrtC	Nitrate transport ATP-binding protein	0.518186
MICAIv5_3090005	ssuB	Aliphatic sulfonates import ATP-binding protein SsuB 2	0.53129
MICAIv5_3090006	_	Acyl-CoA dehydrogenase	0.515639
MICAIv5_3100005	_	conserved protein of unknown function	0.514184
MICAIv5_3100006	infB	Translation initiation factor IF-2	0.555882
MICAIv5_3110007	_	conserved exported protein of unknown function	0.524272
MICAIv5_3120001	_	conserved exported protein of unknown function	0.522972
MICAIv5_3150005	topA	DNA topoisomerase 1	0.525218
MICAIv5_3180016	_	putative glycosyl transferase (fragment)	0.513725
MICAIv5_3180021	_	conserved protein of unknown function	0.518152
MICAIv5_3180027	psaC	Photosystem I iron-sulfur center	0.53252
MICAIv5_3230015	_	putative transcriptional regulator	0.525966
MICAIv5_3230019	_	Type I site-specific deoxyribonuclease, HsdR family	0.513809
MICAIv5_3300002	_	conserved protein of unknown function	0.556373
MICAIv5_330011	sdhA	Succinate dehydrogenase flavoprotein subunit	0.518519
MICAIv5_350010	dnaJ	Chaperone protein dnaJ, heat shock protein (Hsp40), co-chaperone with dnaK	0.514667
MICAIv5_3530001	psbD	Photosystem II D2 protein	0.531189
MICAIv5_3550001	psbC	Photosystem II 44 kDa reaction center protein	0.527115
MICAIv5_3620001	_	protein of unknown function	0.516432
MICAIv5_3620002	_	protein of unknown function	0.524194
MICAIv5_380013	_	Genome sequencing data, contig C283	0.525377
MICAIv5_390017	_	Similar to tr|P73642|P73642	0.528
MICAIv5_4000001	_	conserved protein of unknown function	0.547945
MICAIv5_4080001	_	Agmatinase 1 (fragment)	0.518519
MICAIv5_4080002	_	protein of unknown function	0.514925
MICAIv5_420005	_	Genome sequencing data, contig C327	0.515576
MICAIv5_460007	cpcC	Phycobilisome 32.1 kDa linker polypeptide, phycocyanin-associated, rod 1	0.519909
MICAIv5_460008	cpcA	C-phycocyanin alpha chain	0.515337
MICAIv5_460009	cpcB	C-phycocyanin beta chain	0.537572
MICAIv5_460010	yhaA	putative amidohydrolase yhaA	0.519608
MICAIv5_480010	_	conserved protein of unknown function	0.518116
MICAIv5_560056	_	putative peptidase	0.542169
MICAIv5_560059	_	Putative sulfotransferase	0.533063
MICAIv5_560060	_	Exported protein of unknown function	0.540913
MICAIv5_60001	_	conserved protein of unknown function	0.513889
MICAIv5_60004	_	protein of unknown function	0.521739
MICAIv5_620025	_	conserved protein of unknown function	0.521073
MICAIv5_630007	_	Acyl-CoA dehydrogenase domain protein	0.51779
MICAIv5_640013	proB	Glutamate 5-kinase	0.515789
MICAIv5_670031	gmk	Guanylate kinase	0.536937
MICAIv5_680028	petC	Cytochrome b6-f complex iron-sulfur subunit	0.518519
MICAIv5_680055	_	Glycosyl transferase family 2	0.530594
MICAIv5_680056	_	conserved protein of unknown function	0.532544
MICAIv5_710028	_	putative peptidase	0.546952
MICAIv5_730013	ftsZ	Cell division protein ftsZ	0.532051
MICAIv5_730038	_	conserved protein of unknown function	0.575439
MICAIv5_760008	_	conserved protein of unknown function	0.536082
MICAIv5_780005	atpA	ATP synthase subunit alpha, membrane-bound, F1 sector	0.524188
MICAIv5_780009	atpE	ATP synthase subunit c	0.552846
MICAIv5_890006	_	conserved protein of unknown function	0.514493
MICAIv5_890008	_	conserved protein of unknown function	0.534231
MICAIv5_890013	pntA	nicotinamide nucleotide transhydrogenase, subunit alpha1	0.536989
MICAIv5_900006	_	Sodium-dependent bicarbonate transporter	0.543672
MICAIv5_920008	clpP	ATP-dependent Clp protease proteolytic subunit (Endopeptidase Clp)	0.514245
MICAIv5_920013	_	conserved protein of unknown function	0.514916
MICAIv5_950018	cysK	pyridoxal-phosphate (PLP) dependent enzymes family; subunit of cysteine synthase A (O-acetylserine sulfhydrolase A)	0.543249
MICAIv5_950019	cpcB	C-phycocyanin-3 beta chain	0.549808
MICAIv5_1000005	_	Putative ACT domain containing transcriptional regulator	0.336921
MICAIv5_1000006	_	conserved protein of unknown function	0.338475
MICAIv5_1000007	_	protein of unknown function	0.319624
MICAIv5_1000008	_	membrane protein of unknown function	0.3382
MICAIv5_1000009	_	putative molecular chaperone GrpE (Heat shock protein)-like protein	0.324895
MICAIv5_1010005	_	protein of unknown function	0.277083
MICAIv5_1010007	_	protein of unknown function	0.322523
MICAIv5_1060026	_	protein of unknown function	0.302083
MICAIv5_1060035	_	conserved membrane protein of unknown function	0.314444
MICAIv5_1060042	_	protein of unknown function	0.327684
MICAIv5_1080008	_	conserved protein of unknown function	0.326389
MICAIv5_1150001	_	conserved protein of unknown function	0.324561
MICAIv5_1200012	_	conserved protein of unknown function	0.324561
MICAIv5_1200014	_	conserved protein of unknown function	0.341709
MICAIv5_1200021	_	protein of unknown function	0.334646
MICAIv5_1210011	ecoRIM	Modification methylase EcoRI	0.283877
MICAIv5_1210012	ecoRIR	Type-2 restriction enzyme EcoRI	0.308244
MICAIv5_1220002	_	conserved protein of unknown function	0.333333
MICAIv5_1250001	_	conserved protein of unknown function	0.341499
MICAIv5_1280002	_	protein of unknown function	0.340426
MICAIv5_1300001	_	protein of unknown function	0.323276
MICAIv5_1320004	_	Addiction module toxin, RelE/StbE family (fragment)	0.280303
MICAIv5_1320005	_	protein of unknown function	0.333333
MICAIv5_1340007	_	conserved protein of unknown function	0.337826
MICAIv5_1340048	_	conserved protein of unknown function	0.310924
MICAIv5_1370009	_	conserved protein of unknown function	0.341085
MICAIv5_1370012	_	conserved protein of unknown function	0.338235
MICAIv5_1390023	_	Similar to C-terminal part of Q1F5C4_9CHLR Addiction module toxin	0.321839
MICAIv5_1400001	_	Similar to tr|Q7NCP2|Q7NCP2	0.333333
MICAIv5_1400002	_	DNA element excision controlling factor XisI homolog	0.339181
MICAIv5_1400003	_	Putative fdxN element excision controlling factor protein (fragment)	0.311404
MICAIv5_140012	_	conserved protein of unknown function	0.325758
MICAIv5_140014	_	conserved protein of unknown function	0.333333
MICAIv5_140017	_	PilT-like protein	0.311594
MICAIv5_1420004	_	conserved protein of unknown function	0.339181
MICAIv5_1440008	_	protein of unknown function	0.313253
MICAIv5_1450001	_	conserved protein of unknown function	0.339851
MICAIv5_1450003	_	conserved protein of unknown function	0.333333
MICAIv5_1480007	_	conserved protein of unknown function	0.341991
MICAIv5_1480008	_	Genome sequencing data, contig C303	0.34188
MICAIv5_1480009	_	protein of unknown function	0.333333
MICAIv5_1480010	_	exported protein of unknown function	0.326622
MICAIv5_1490012	_	Similar to tr|P72615|P72615	0.3003
MICAIv5_1500001	_	conserved membrane protein of unknown function	0.332604
MICAIv5_1540008	_	protein of unknown function	0.307692
MICAIv5_1540022	_	conserved exported protein of unknown function	0.333333
MICAIv5_160006	_	conserved protein of unknown function	0.332394
MICAIv5_1610008	_	conserved protein of unknown function	0.3125
MICAIv5_1640007	_	putative Nitroreductase	0.340928
MICAIv5_1640024	_	Genome sequencing data, contig C321	0.334913
MICAIv5_1650001	_	conserved protein of unknown function	0.326531
MICAIv5_1650002	_	conserved protein of unknown function	0.333333
MICAIv5_1650003	_	conserved protein of unknown function	0.338384
MICAIv5_1650004	_	conserved protein of unknown function	0.298851
MICAIv5_1650007	_	conserved protein of unknown function	0.323529
MICAIv5_1650008	_	conserved protein of unknown function	0.306667
MICAIv5_1650014	_	conserved protein of unknown function	0.333333
MICAIv5_1650025	_	conserved protein of unknown function	0.325397
MICAIv5_1670005	_	conserved protein of unknown function	0.279365
MICAIv5_1730007	_	conserved protein of unknown function	0.319249
MICAIv5_1730021	_	conserved protein of unknown function	0.336667
MICAIv5_1730022	_	conserved protein of unknown function	0.328638
MICAIv5_1730023	_	conserved protein of unknown function	0.326007
MICAIv5_1750010	_	protein of unknown function	0.329218
MICAIv5_1760001	_	protein of unknown function	0.33179
MICAIv5_1760002	_	protein of unknown function	0.32201
MICAIv5_1780005	_	Similar to Q306Z9_SPIPL Methyltransferase	0.323207
MICAIv5_180002	_	protein of unknown function	0.333333
MICAIv5_1810001	_	conserved protein of unknown function	0.340211
MICAIv5_1820020	_	protein of unknown function	0.300613
MICAIv5_1820021	_	Similar to Type I restriction-modification system methyltransferase subunit	0.333333
MICAIv5_1820022	_	conserved protein of unknown function	0.339478
MICAIv5_1820023	_	conserved protein of unknown function	0.311688
MICAIv5_1820024	_	conserved protein of unknown function	0.33677
MICAIv5_1850008	_	PilT protein domain protein	0.333333
MICAIv5_1860003	_	conserved protein of unknown function	0.285714
MICAIv5_1880008	_	protein of unknown function	0.327485
MICAIv5_1880020	_	conserved protein of unknown function	0.330383
MICAIv5_1880022	_	conserved protein of unknown function	0.295652
MICAIv5_190004	_	conserved membrane protein of unknown function	0.337553
MICAIv5_1940003	_	protein of unknown function	0.264957
MICAIv5_1960006	_	conserved protein of unknown function	0.339695
MICAIv5_1970001	_	conserved protein of unknown function	0.322034
MICAIv5_1980003	_	putative enzyme	0.318008
MICAIv5_1980004	_	Similarity	0.337255
MICAIv5_1980012	_	conserved protein of unknown function	0.340351
MICAIv5_1980013	_	conserved protein of unknown function	0.328767
MICAIv5_1980014	_	conserved protein of unknown function	0.304878
MICAIv5_1980015	_	conserved protein of unknown function	0.325301
MICAIv5_1980020	_	conserved protein of unknown function	0.320539
MICAIv5_1990002	_	conserved protein of unknown function	0.330128
MICAIv5_1990003	_	Genome sequencing data, contig C299	0.339934
MICAIv5_1990004	_	FdxN element excision controlling factor protein	0.316667
MICAIv5_2010005	_	YcfA-like protein	0.328571
MICAIv5_2010008	_	Genome sequencing data, contig C328	0.335731
MICAIv5_2010010	_	conserved protein of unknown function	0.337449
MICAIv5_2010015	_	Similar to tr|Q6EB48|Q6EB48	0.315789
MICAIv5_2010042	_	conserved protein of unknown function	0.321321
MICAIv5_2020001	_	protein of unknown function	0.333333
MICAIv5_2030001	_	Similar to tr|Q10XF7|Q10XF7_TRIEI ATPase	0.327394
MICAIv5_2030005	_	Ferredoxin-1 (modular protein)	0.338834
MICAIv5_2030006	_	conserved protein of unknown function	0.3
MICAIv5_2030007	_	conserved protein of unknown function	0.30303
MICAIv5_2030008	_	conserved protein of unknown function	0.283333
MICAIv5_2040002	_	conserved protein of unknown function	0.329545
MICAIv5_2040003	_	Genome sequencing data, contig C326	0.308333
MICAIv5_2040004	_	conserved protein of unknown function	0.333333
MICAIv5_2040010	_	Similar to tr|Q55985|Q55985	0.336735
MICAIv5_2080003	_	protein of unknown function	0.339552
MICAIv5_2080004	_	conserved protein of unknown function	0.325315
MICAIv5_210005	_	protein of unknown function	0.319444
MICAIv5_2110002	_	protein of unknown function	0.299242
MICAIv5_2110003	_	PilT protein domain protein	0.315068
MICAIv5_2110004	_	conserved protein of unknown function	0.319505
MICAIv5_2120001	_	conserved protein of unknown function	0.326577
MICAIv5_2120002	_	conserved protein of unknown function	0.304029
MICAIv5_2120003	_	conserved protein of unknown function	0.330986
MICAIv5_2130001	_	protein of unknown function	0.314103
MICAIv5_2130006	_	conserved protein of unknown function	0.313869
MICAIv5_2170011	_	conserved protein of unknown function	0.336842
MICAIv5_2200001	_	conserved protein of unknown function	0.326241
MICAIv5_2200003	_	Genome sequencing data, contig C309	0.315556
MICAIv5_2230010	_	conserved protein of unknown function	0.335256
MICAIv5_2250002	_	PilT protein-like	0.307143
MICAIv5_2250003	_	conserved protein of unknown function	0.327869
MICAIv5_2260001	_	protein of unknown function	0.3382
MICAIv5_2280018	_	protein of unknown function	0.308271
MICAIv5_2280019	_	protein of unknown function	0.327273
MICAIv5_2280021	_	Genome sequencing data, contig C328 (fragment)	0.330159
MICAIv5_2290009	_	protein of unknown function	0.333333
MICAIv5_2300010	_	conserved membrane protein of unknown function	0.311337
MICAIv5_2300022	_	conserved protein of unknown function	0.330097
MICAIv5_2300023	_	conserved protein of unknown function	0.325758
MICAIv5_2320003	_	putative glycosyl transferase	0.327103
MICAIv5_2320004	_	conserved protein of unknown function	0.330821
MICAIv5_2380012	_	conserved protein of unknown function	0.317949
MICAIv5_2380013	_	conserved protein of unknown function	0.328947
MICAIv5_2380015	_	Genome sequencing data, contig C328 (modular protein)	0.336554
MICAIv5_2380019	_	conserved protein of unknown function	0.307458
MICAIv5_2380021	_	protein of unknown function	0.213333
MICAIv5_2380041	_	conserved protein of unknown function	0.333333
MICAIv5_2380051	_	protein of unknown function	0.304598
MICAIv5_2380052	_	protein of unknown function	0.319444
MICAIv5_2400011	_	protein of unknown function	0.3375
MICAIv5_2400012	_	protein of unknown function	0.312593
MICAIv5_2410002	_	putative membrane protein	0.306733
MICAIv5_2420001	_	transposase (fragment)	0.325397
MICAIv5_2420004	_	Group 2 glycosyl transferase	0.313559
MICAIv5_2470013	_	Similar to tr|Q8KB64|Q8KB64	0.306818
MICAIv5_2470015	_	conserved protein of unknown function	0.335341
MICAIv5_2470017	_	conserved protein of unknown function	0.34188
MICAIv5_2510008	nspVM	Modification methylase NspV	0.324343
MICAIv5_2510025	_	conserved protein of unknown function	0.320988
MICAIv5_2510026	_	conserved protein of unknown function	0.340278
MICAIv5_2520011	_	conserved protein of unknown function	0.305085
MICAIv5_2530006	_	conserved protein of unknown function	0.319444
MICAIv5_2570002	_	Similarity	0.305702
MICAIv5_2570003	_	conserved protein of unknown function	0.305221
MICAIv5_2570004	_	Nucleotide binding protein PINc	0.306954
MICAIv5_2570008	_	conserved protein of unknown function	0.313253
MICAIv5_260002	_	conserved protein of unknown function	0.337607
MICAIv5_2670037	_	conserved protein of unknown function	0.333333
MICAIv5_270003	_	Similarity	0.323188
MICAIv5_2710003	_	Genome sequencing data, contig C324	0.330698
MICAIv5_2710008	_	Genome sequencing data, contig C314	0.340996
MICAIv5_2710009	_	Similar to tr|Q82UW6|Q82UW6 (fragment)	0.333333
MICAIv5_2710011	_	conserved protein of unknown function	0.330435
MICAIv5_2710012	_	conserved protein of unknown function	0.302721
MICAIv5_2710016	_	conserved protein of unknown function	0.32549
MICAIv5_2720008	_	Similar to tr|Q8YK90|Q8YK90	0.337209
MICAIv5_2720010	_	conserved protein of unknown function	0.329004
MICAIv5_2720011	_	PilT protein, N-terminal (fragment)	0.298851
MICAIv5_2730011	_	conserved protein of unknown function	0.331019
MICAIv5_2750002	_	conserved protein of unknown function	0.322581
MICAIv5_2760001	_	protein of unknown function	0.335689
MICAIv5_2760003	_	protein of unknown function	0.311475
MICAIv5_2760008	_	Similar to tr|Q8YT68|Q8YT68 (fragment)	0.318083
MICAIv5_2770003	_	Methyltransferase FkbM family	0.327206
MICAIv5_2790009	_	protein of unknown function	0.314815
MICAIv5_2820004	_	conserved protein of unknown function	0.263682
MICAIv5_2820005	_	conserved protein of unknown function	0.240741
MICAIv5_2830002	_	conserved protein of unknown function	0.321839
MICAIv5_2830003	_	conserved protein of unknown function	0.335784
MICAIv5_2840002	_	protein of unknown function	0.302469
MICAIv5_2840003	_	Adenine-specific methylase like (fragment)	0.332845
MICAIv5_2860002	_	conserved protein of unknown function	0.313008
MICAIv5_2860003	_	conserved protein of unknown function	0.287129
MICAIv5_2880002	_	conserved protein of unknown function	0.326984
MICAIv5_2900004	_	protein of unknown function	0.335249
MICAIv5_2900007	_	conserved protein of unknown function	0.29798
MICAIv5_290006	_	protein of unknown function	0.32
MICAIv5_2910016	_	conserved protein of unknown function	0.321622
MICAIv5_2910017	_	Putative endoribonuclease (fragment)	0.31746
MICAIv5_2910040	_	conserved protein of unknown function	0.322314
MICAIv5_2910041	_	conserved protein of unknown function	0.338983
MICAIv5_2910047	_	conserved protein of unknown function	0.324675
MICAIv5_2920001	_	Genome sequencing data, contig C320	0.320599
MICAIv5_2970003	_	Transcriptional regulator	0.324378
MICAIv5_2990002	xisH	FdxN element excision controlling factor protein	0.335731
MICAIv5_3020008	_	putative DNA methyltransferase	0.326622
MICAIv5_3020009	_	conserved protein of unknown function	0.314195
MICAIv5_310012	_	conserved protein of unknown function	0.277193
MICAIv5_310013	_	conserved protein of unknown function	0.298246
MICAIv5_310016	_	conserved protein of unknown function	0.311688
MICAIv5_310017	_	Plasmid stabilization system	0.301418
MICAIv5_3110014	_	conserved protein of unknown function	0.277778
MICAIv5_3140006	_	protein of unknown function	0.316239
MICAIv5_3140015	_	conserved protein of unknown function	0.318352
MICAIv5_3150001	_	Similar to Q110X8_TRIEI TPR repeat containing protein (fragment)	0.341641
MICAIv5_3150008	_	Genome sequencing data, contig C317 (fragment)	0.30303
MICAIv5_3170001	_	protein of unknown function	0.292011
MICAIv5_3170002	_	membrane protein of unknown function	0.304233
MICAIv5_3170004	_	Genome sequencing data, contig C325	0.270052
MICAIv5_3180014	_	membrane protein of unknown function	0.324764
MICAIv5_3180015	_	Genome sequencing data, contig C200 (modular protein)	0.269737
MICAIv5_3180044	_	Genome sequencing data, contig C277	0.312423
MICAIv5_3180046	_	Similar to tr|P72914|P72914	0.337662
MICAIv5_3180047	_	conserved protein of unknown function	0.3375
MICAIv5_3200020	_	Predicted nucleic acid-binding protein	0.333333
MICAIv5_3200026	_	membrane protein of unknown function	0.327718
MICAIv5_320006	_	conserved protein of unknown function	0.311224
MICAIv5_3210006	_	protein of unknown function	0.308943
MICAIv5_3210013	_	protein of unknown function	0.270833
MICAIv5_3220013	_	PilT protein-like protein	0.335917
MICAIv5_3230017	_	conserved protein of unknown function	0.325843
MICAIv5_3290002	_	protein of unknown function	0.338028
MICAIv5_330001	_	protein of unknown function	0.316151
MICAIv5_3330001	_	protein of unknown function	0.313333
MICAIv5_3340001	_	protein of unknown function	0.285714
MICAIv5_3340002	_	Addiction module toxin, Txe/YoeB family (fragment)	0.25731
MICAIv5_340002	_	conserved protein of unknown function	0.323529
MICAIv5_340003	_	conserved protein of unknown function	0.314815
MICAIv5_340012	_	Plasmid stabilization system protein like	0.333333
MICAIv5_360011	_	conserved protein of unknown function	0.341667
MICAIv5_360024	mjaIIIM	Modification methylase MjaIII	0.304918
MICAIv5_370001	_	protein of unknown function	0.286667
MICAIv5_370002	_	Similar to tr|Q7NDL6|Q7NDL6	0.338409
MICAIv5_370004	_	protein of unknown function	0.272531
MICAIv5_370005	_	protein of unknown function	0.326389
MICAIv5_370007	_	conserved protein of unknown function	0.282051
MICAIv5_370011	_	conserved protein of unknown function	0.335714
MICAIv5_370013	_	conserved protein of unknown function	0.340102
MICAIv5_3710001	_	transposase	0.333997
MICAIv5_3820001	_	Resolvase-like protein	0.3367
MICAIv5_3820002	_	conserved protein of unknown function	0.318436
MICAIv5_3830002	_	conserved protein of unknown function	0.338028
MICAIv5_3830003	_	Similarity (fragment)	0.285714
MICAIv5_3890001	_	protein of unknown function	0.327273
MICAIv5_3920002	_	Similar to tr|P74412|P74412	0.337719
MICAIv5_3960001	_	protein of unknown function	0.333333
MICAIv5_3960004	_	protein of unknown function	0.313725
MICAIv5_4060001	_	protein of unknown function	0.29902
MICAIv5_4060002	_	protein of unknown function	0.338384
MICAIv5_4060003	_	conserved protein of unknown function	0.288889
MICAIv5_4070001	_	conserved protein of unknown function	0.329787
MICAIv5_410012	_	Similarity (modular protein)	0.323711
MICAIv5_4140001	_	Predicted nucleic acid-binding protein, contains PIN domain	0.328571
MICAIv5_4320001	_	protein of unknown function	0.337449
MICAIv5_4330001	_	protein of unknown function	0.333333
MICAIv5_4340001	_	conserved protein of unknown function	0.333333
MICAIv5_440004	_	conserved protein of unknown function	0.298701
MICAIv5_440005	_	conserved protein of unknown function	0.304281
MICAIv5_4450002	_	protein of unknown function	0.31746
MICAIv5_4480003	_	protein of unknown function	0.313725
MICAIv5_460001	_	protein of unknown function	0.319444
MICAIv5_470003	_	conserved protein of unknown function	0.320578
MICAIv5_470004	_	conserved protein of unknown function	0.317251
MICAIv5_490001	_	Addiction module toxin, RelE/StbE family	0.306122
MICAIv5_490002	_	conserved protein of unknown function	0.284444
MICAIv5_490014	_	protein of unknown function	0.338889
MICAIv5_500004	_	FdxN element excision controlling factor protein	0.299694
MICAIv5_500005	_	conserved protein of unknown function	0.333333
MICAIv5_500007	_	conserved protein of unknown function	0.342105
MICAIv5_510009	_	protein of unknown function	0.338028
MICAIv5_560019	_	Genome sequencing data, contig C320 (fragment)	0.333333
MICAIv5_560069	_	ABC-transporter DevC family permease protein	0.340206
MICAIv5_560073	_	protein of unknown function	0.333333
MICAIv5_590005	_	conserved protein of unknown function	0.333333
MICAIv5_590011	_	protein of unknown function	0.337778
MICAIv5_590017	_	conserved protein of unknown function	0.317829
MICAIv5_590018	_	conserved protein of unknown function	0.323279
MICAIv5_600009	_	conserved protein of unknown function	0.318709
MICAIv5_60007	_	conserved protein of unknown function	0.32906
MICAIv5_60008	_	conserved protein of unknown function	0.316384
MICAIv5_620007	_	conserved protein of unknown function	0.338969
MICAIv5_620010	_	conserved protein of unknown function	0.306785
MICAIv5_620011	_	conserved protein of unknown function	0.329897
MICAIv5_620014	_	conserved protein of unknown function	0.333333
MICAIv5_620015	_	Nucleotidyltransferase domain, putative (fragment)	0.340136
MICAIv5_620016	_	protein of unknown function	0.303797
MICAIv5_620021	_	conserved protein of unknown function	0.314864
MICAIv5_620022	_	conserved protein of unknown function	0.328605
MICAIv5_630005	_	protein of unknown function	0.293651
MICAIv5_650004	_	conserved protein of unknown function	0.333333
MICAIv5_650006	_	Similar to tr|P73041|P73041	0.312381
MICAIv5_650007	_	Genome sequencing data, contig C314	0.336449
MICAIv5_650013	_	conserved protein of unknown function	0.326754
MICAIv5_650014	_	conserved protein of unknown function	0.328947
MICAIv5_650015	_	conserved protein of unknown function	0.335526
MICAIv5_650017	_	conserved protein of unknown function	0.337691
MICAIv5_650021	_	Genome sequencing data, contig C295	0.335766
MICAIv5_650022	_	Genome sequencing data, contig C295	0.292754
MICAIv5_660003	_	conserved protein of unknown function	0.322991
MICAIv5_660005	_	conserved protein of unknown function	0.326165
MICAIv5_660018	_	conserved protein of unknown function	0.328859
MICAIv5_660019	_	conserved protein of unknown function	0.313466
MICAIv5_660020	_	conserved protein of unknown function	0.33543
MICAIv5_670015	_	Mechanosensitive ion channel homolog	0.330282
MICAIv5_670019	_	protein of unknown function	0.321429
MICAIv5_670024	_	Similar to tr|Q5NZB9|Q5NZB9 (fragment)	0.327273
MICAIv5_680017	_	conserved protein of unknown function	0.331002
MICAIv5_690014	_	protein of unknown function	0.294686
MICAIv5_710002	_	Cytosine-specific methyltransferase	0.322817
MICAIv5_710010	_	conserved protein of unknown function	0.329227
MICAIv5_710020	_	conserved protein of unknown function	0.307393
MICAIv5_710031	_	protein of unknown function	0.333333
MICAIv5_710032	_	conserved protein of unknown function	0.321429
MICAIv5_740005	_	conserved protein of unknown function	0.31982
MICAIv5_780002	_	PilT protein domain protein	0.330827
MICAIv5_820006	_	conserved protein of unknown function	0.333333
MICAIv5_820009	_	protein of unknown function	0.315589
MICAIv5_830002	_	Genome sequencing data, contig C300 (fragment)	0.336826
MICAIv5_850003	_	Genome sequencing data, contig C308	0.322695
MICAIv5_850009	_	protein of unknown function	0.339934
MICAIv5_910004	_	conserved membrane protein of unknown function	0.339147
MICAIv5_940006	_	protein of unknown function	0.3
MICAIv5_990002	_	Similar to XisI protein	0.292398
MICAIv5_990003	_	FdxN element excision controlling factor XisH-like protein	0.340476

## Sheet: PCC9701
PCC9701
Label	Gene	Product	GC Content
MICAKv4_1020003	_	protein of unknown function	0.564371
MICAKv4_1020004	_	putative cytochrome P450	0.563607
MICAKv4_1020006	_	putative Fatty-acid desaturase, transmenbrane protein	0.551795
MICAKv4_1020007	_	Putative fatty-acid--CoA ligase (Acyl-CoA synthetase)	0.555011
MICAKv4_1030004	_	putative Hemolysin-type calcium-binding region	0.526005
MICAKv4_1060003	nrtC	Nitrate transport ATP-binding protein nrtC	0.516692
MICAKv4_1070001	_	conserved protein of unknown function	0.541667
MICAKv4_1090010	_	protein of unknown function	0.518182
MICAKv4_110004	_	conserved membrane protein of unknown function	0.549089
MICAKv4_1120007	atpE	ATP synthase subunit c	0.552846
MICAKv4_1120011	atpA	ATP synthase subunit alpha, membrane-bound, F1 sector	0.520212
MICAKv4_1130009	rpsL	30S ribosomal subunit protein S12	0.520833
MICAKv4_1130010	rpsG	30S ribosomal subunit protein S7	0.518047
MICAKv4_1130011	fusA	Elongation factor G (EF-G)	0.52264
MICAKv4_1130012	tufB	Elongation factor Tu (EF-Tu)	0.523577
MICAKv4_1200010	_	Similarity (fragment)	0.557971
MICAKv4_1230015	_	Similar to tr|Q3VKM6|Q3VKM6_9CHLB Peptidase C1A	0.532895
MICAKv4_1230016	_	Genome sequencing data, contig C265	0.543624
MICAKv4_1300002	topA	DNA topoisomerase 1	0.52446
MICAKv4_1410044	_	conserved protein of unknown function	0.524223
MICAKv4_1420002	_	Tetratricopeptide repeat protein	0.527273
MICAKv4_1420003	_	Serine protease	0.547684
MICAKv4_1420004	_	conserved exported protein of unknown function	0.525452
MICAKv4_1430004	_	N-acetylmuramoyl-L-alanine amidase	0.520274
MICAKv4_1650001	psaC	Photosystem I iron-sulfur center	0.52439
MICAKv4_1650009	_	Genome sequencing data, contig C323	0.528571
MICAKv4_1650010	_	conserved protein of unknown function	0.517473
MICAKv4_1720010	_	conserved protein of unknown function	0.546201
MICAKv4_1740015	_	Similarity (fragment)	0.519608
MICAKv4_1750038	_	Similar to tr|Q4C9C9|Q4C9C9_CROWT Similar to RNA-binding protein	0.516393
MICAKv4_1760007	rplC	50S ribosomal subunit protein L3	0.525822
MICAKv4_1760008	rplD	50S ribosomal protein L4	0.524487
MICAKv4_1760009	rplW	50S ribosomal subunit protein L23	0.51634
MICAKv4_1760010	rplB	50S ribosomal subunit protein L2	0.564748
MICAKv4_1760011	rpsS	30S ribosomal subunit protein S19	0.528369
MICAKv4_1760012	rplV	50S ribosomal subunit protein L22	0.544444
MICAKv4_1760013	rpsC	30S ribosomal subunit protein S3	0.548697
MICAKv4_1760014	rplP	50S ribosomal subunit protein L16	0.52619
MICAKv4_1760015	rpmC	50S ribosomal protein L29	0.52968
MICAKv4_1760021	rplF	50S ribosomal subunit protein L6	0.519298
MICAKv4_1760022	rplR	50S ribosomal subunit protein L18	0.53719
MICAKv4_1760023	rpsE	30S ribosomal protein S5	0.534483
MICAKv4_1790001	_	Type III restriction enzyme res subunit	0.533507
MICAKv4_1800004	accB	Biotin carboxyl carrier protein of acetyl-CoA carboxylase	0.535354
MICAKv4_1800007	clpP	ATP-dependent Clp protease proteolytic subunit (Endopeptidase Clp)	0.526667
MICAKv4_1840006	fraH	Protein fraH	0.530806
MICAKv4_190008	pyrH	Uridylate kinase (UK) (Uridine monophosphate kinase) (UMP kinase)	0.533887
MICAKv4_1940003	_	protein of unknown function	0.564103
MICAKv4_1980018	mreB	Rod shape-determining protein mreB	0.521195
MICAKv4_1980023	_	protein of unknown function	0.606061
MICAKv4_2190008	hemL	Glutamate-1-semialdehyde 2,1-aminomutase	0.530744
MICAKv4_2200010	_	Genome sequencing data, contig C274	0.520087
MICAKv4_220008	_	conserved protein of unknown function	0.515949
MICAKv4_2230003	psbB	Photosystem II CP47 chlorophyll apoprotein	0.518664
MICAKv4_230003	_	Genome sequencing data, contig C283	0.526749
MICAKv4_2350008	_	protein of unknown function	0.52381
MICAKv4_2360019	murA	UDP-N-acetylglucosamine 1-carboxyvinyltransferase	0.515982
MICAKv4_2370001	_	protein of unknown function	0.544444
MICAKv4_2390005	pnp	Polyribonucleotide nucleotidyltransferase	0.516249
MICAKv4_240012	_	conserved exported protein of unknown function	0.542125
MICAKv4_2420001	trpD	Anthranilate phosphoribosyltransferase	0.515942
MICAKv4_2430002	_	protein of unknown function	0.56935
MICAKv4_2440007	_	conserved membrane protein of unknown function	0.515853
MICAKv4_2440013	btpA	Photosystem I biogenesis protein BtpA	0.518779
MICAKv4_2480017	fabF	3-oxoacyl-[acyl-carrier-protein] synthase II (Beta- ketoacyl-ACP synthase II) (KAS II)	0.52518
MICAKv4_2490004	gltD	Glutamate synthase [NADPH] small chain, (NADPH-GOGAT)	0.515825
MICAKv4_2500002	rne	Ribonuclease E homolog	0.521639
MICAKv4_2500003	rnhB	Ribonuclease HII	0.522436
MICAKv4_250013	murQ	N-acetylmuramic acid 6-phosphate etherase	0.525516
MICAKv4_2510015	cpcF	Phycocyanin alpha phycocyanobilin lyase CpcF	0.528846
MICAKv4_2510020	_	Ycf66-like protein	0.52451
MICAKv4_2520016	_	protein of unknown function	0.516854
MICAKv4_2530011	_	Genome sequencing data, contig C325	0.527105
MICAKv4_2540013	gmk	Guanylate kinase	0.531532
MICAKv4_2660004	rpoB	DNA-directed RNA polymerase subunit beta	0.522947
MICAKv4_2670004	_	protein of unknown function	0.518987
MICAKv4_2690003	_	putative enzyme	0.532646
MICAKv4_2690020	_	protein of unknown function	0.641667
MICAKv4_2770012	_	protein of unknown function	0.532946
MICAKv4_2780022	cpcC	Phycobilisome 32.1 kDa linker polypeptide, phycocyanin-associated, rod 1	0.52446
MICAKv4_2780023	cpcA	C-phycocyanin alpha chain	0.521472
MICAKv4_2780024	cpcB	C-phycocyanin beta chain	0.541426
MICAKv4_2790010	tauB	Taurine import ATP-binding protein TauB	0.538182
MICAKv4_2790011	_	Aliphatic sulfonates family ABC transporter, periplsmic ligand-binding protein	0.529299
MICAKv4_2790012	tauC	Taurine transport system permease protein tauC	0.532374
MICAKv4_2790013	_	conserved exported protein of unknown function	0.552104
MICAKv4_2830008	_	conserved protein of unknown function	0.541176
MICAKv4_2830009	_	conserved protein of unknown function	0.55
MICAKv4_2840001	_	conserved protein of unknown function	0.542902
MICAKv4_2840002	_	AAA ATPase	0.519126
MICAKv4_2840014	_	putative AAA ATPase, possibly membrane bound	0.517685
MICAKv4_2850001	_	protein of unknown function	0.52862
MICAKv4_2850002	_	exported protein of unknown function	0.54023
MICAKv4_2860003	_	protein of unknown function	0.527363
MICAKv4_2860009	_	Photosystem II D1 protein (fragment)	0.515873
MICAKv4_2890001	_	conserved protein of unknown function	0.516355
MICAKv4_2950001	yhaA	putative amidohydrolase yhaA	0.526961
MICAKv4_2960005	_	conserved protein of unknown function	0.545798
MICAKv4_2960009	_	conserved membrane protein of unknown function	0.524788
MICAKv4_2970002	_	Alpha amylase, catalytic region	0.515447
MICAKv4_3040006	_	Acyl-CoA dehydrogenase	0.515233
MICAKv4_3040007	_	Aliphatic sulfonates import ATP-binding protein SsuB 2 (fragment)	0.524306
MICAKv4_3040008	_	Aliphatic sulfonates import ATP-binding protein SsuB (fragment)	0.548889
MICAKv4_3070004	_	protein of unknown function	0.521739
MICAKv4_3070014	_	Peptidase S8 and S53, subtilisin, kexin, sedolisin	0.514918
MICAKv4_3130008	groEL	60 kDa chaperonin (Protein Cpn60) (groEL protein)	0.524492
MICAKv4_3240009	_	conserved exported protein of unknown function	0.525896
MICAKv4_3260020	_	conserved protein of unknown function	0.518265
MICAKv4_3260038	_	conserved membrane protein of unknown function	0.534819
MICAKv4_3320002	cpcB	C-phycocyanin-3 beta chain	0.544061
MICAKv4_3320004	cysK	pyridoxal-phosphate (PLP) dependent enzymes family; subunit of cysteine synthase A (O-acetylserine sulfhydrolase A)	0.533755
MICAKv4_3330001	_	putative hydroxyacylglutathione hydrolase	0.54506
MICAKv4_3330005	metX	Homoserine O-acetyltransferase	0.542125
MICAKv4_3330006	metC	O-acetylhomoserine/O-acetylserine sulfhydrylase	0.551963
MICAKv4_3340032	_	putative peptidase	0.538296
MICAKv4_3350003	_	conserved protein of unknown function	0.515755
MICAKv4_3360002	_	conserved protein of unknown function	0.532544
MICAKv4_3360003	_	Glycosyl transferase family 2	0.530594
MICAKv4_3360005	_	conserved protein of unknown function	0.517691
MICAKv4_3360006	_	MgtC/SapB transporter	0.543967
MICAKv4_340001	csoS1A	major carboxysome shell protein 1A (carbon dioxide concentrating mechanism protein)	0.535256
MICAKv4_340002	ccmK	Carbon dioxide-concentrating mechanism protein CcmK	0.5199
MICAKv4_340004	ccmM	Carbon dioxide concentrating mechanism protein CcmM	0.548749
MICAKv4_340005	_	Genome sequencing data, contig C303	0.517345
MICAKv4_340006	cbbL	Ribulose bisphosphate carboxylase large chain (RuBisCO large subunit)	0.519068
MICAKv4_340018	_	protein of unknown function	0.593496
MICAKv4_3420033	_	conserved protein of unknown function	0.539519
MICAKv4_3530001	_	conserved protein of unknown function	0.551483
MICAKv4_3530002	_	conserved protein of unknown function	0.519411
MICAKv4_3530005	_	conserved exported protein of unknown function	0.594417
MICAKv4_3530007	_	protein of unknown function	0.556391
MICAKv4_3540003	_	conserved protein of unknown function	0.568786
MICAKv4_3540004	_	conserved protein of unknown function	0.603933
MICAKv4_3540005	_	protein of unknown function	0.527083
MICAKv4_3560003	_	conserved protein of unknown function	0.53125
MICAKv4_3570005	yfkE	putative cation exchanger yfkE	0.526557
MICAKv4_3570007	_	Phosphate transport system permease protein	0.536476
MICAKv4_3580002	sbpA	Sulfate-binding protein	0.520484
MICAKv4_3580004	_	ABC-transporter substrate-binding protein	0.539984
MICAKv4_3600017	_	Photosystem II D1 protein (fragment)	0.515873
MICAKv4_360011	_	putative enzyme	0.538071
MICAKv4_3710004	kdpC	Potassium-transporting ATPase C chain	0.524031
MICAKv4_3740004	clpP	ATP-dependent Clp protease proteolytic subunit (Endopeptidase Clp)	0.519943
MICAKv4_3800010	_	protein of unknown function	0.51773
MICAKv4_3820014	_	Pentapeptide repeat protein	0.517284
MICAKv4_3820020	_	Similar to tr|P73642|P73642	0.530667
MICAKv4_3850005	_	conserved protein of unknown function	0.527704
MICAKv4_3910004	_	conserved membrane protein of unknown function	0.610119
MICAKv4_3960001	aroF	Phospho-2-dehydro-3-deoxyheptonate aldolase	0.517045
MICAKv4_400003	aprE	Subtilisin, Alkaline protease	0.5363
MICAKv4_400007	ccmK	Carbon dioxide-concentrating mechanism protein CcmK homolog 3	0.521036
MICAKv4_400008	ccmK	Carbon dioxide-concentrating mechanism protein CcmK homolog 4	0.537356
MICAKv4_400027	sdhA	Succinate dehydrogenase flavoprotein subunit	0.515625
MICAKv4_4010004	_	Genome sequencing data, contig C299	0.541985
MICAKv4_4020003	petC	Cytochrome b6-f complex iron-sulfur subunit	0.514815
MICAKv4_4030003	argJ	Arginine biosynthesis bifunctional protein ArgJ [Includes: Glutamate N-acetyltransferase ; Amino-acid acetyltransferase]	0.541063
MICAKv4_4040001	_	protein of unknown function	0.555556
MICAKv4_4050002	groES	10kDa chaperonin (Protein Cpn10) (groES protein)	0.516026
MICAKv4_4100005	cobL	Precorrin-6Y C(5,15)-methyltransferase [decarboxylating]	0.52717
MICAKv4_4270003	_	conserved protein of unknown function	0.550725
MICAKv4_440001	_	conserved protein of unknown function	0.521569
MICAKv4_4460001	_	conserved protein of unknown function	0.537634
MICAKv4_4850001	_	protein of unknown function	0.583012
MICAKv4_500004	_	putative peptidase	0.542169
MICAKv4_50002	_	conserved exported protein of unknown function	0.518084
MICAKv4_520001	_	Histidine kinase like sensor protein	0.519759
MICAKv4_520002	_	Site-specific recombinase	0.521542
MICAKv4_520004	_	Genome sequencing data, contig C319	0.559633
MICAKv4_520008	_	Sodium-dependent bicarbonate transporter	0.550802
MICAKv4_5450001	_	conserved exported protein of unknown function	0.528053
MICAKv4_560003	pfkA	6-phosphofructokinase 1	0.525392
MICAKv4_580009	rpsM	30S ribosomal subunit protein S13	0.565104
MICAKv4_580010	rpsK	30S ribosomal subunit protein S11	0.559796
MICAKv4_580012	rplQ	50S ribosomal subunit protein L17	0.561254
MICAKv4_580013	truA	tRNA pseudouridine synthase A	0.55716
MICAKv4_580015	rpsI	30S ribosomal protein S9	0.521739
MICAKv4_580045	pdxJ	Pyridoxine 5'-phosphate synthase	0.515152
MICAKv4_610021	pyrC	Dihydroorotase	0.517442
MICAKv4_610023	_	Alkaline elastase YaB (fragment)	0.515766
MICAKv4_620007	infB	translation initiation factor IF-2	0.555556
MICAKv4_710006	pntA	nicotinamide nucleotide transhydrogenase, subunit alpha1	0.535248
MICAKv4_710011	_	conserved protein of unknown function	0.526375
MICAKv4_710013	_	conserved protein of unknown function	0.518116
MICAKv4_730008	_	Photosystem II D2 protein (fragment)	0.557522
MICAKv4_740001	psbC	Photosystem II 44 kDa reaction center protein	0.532176
MICAKv4_740021	speH	S-adenosylmethionine decarboxylase proenzyme	0.517157
MICAKv4_780002	cobA	Uroporphyrinogen-III C-methyltransferase	0.525593
MICAKv4_790005	_	Similar to tr|Q3MB27|Q3MB27_ANAVT Type III restriction enzyme	0.533219
MICAKv4_800008	_	Similar to tr|Q6N7N6|Q6N7N6	0.533989
MICAKv4_800011	psaA	Photosystem I P700 chlorophyll a apoprotein A1	0.532889
MICAKv4_800012	psaB	Photosystem I P700 chlorophyll a apoprotein A2	0.523487
MICAKv4_810013	ftsZ	Cell division protein ftsZ	0.527244
MICAKv4_890002	kdpB	P-type ATPase, high-affinity potassium transport system, B chain, a phophatase-like domain	0.576389
MICAKv4_890003	kdpA	high-affinity potassium transport system P-type ATPase, , A chain	0.552832
MICAKv4_1000007	_	protein of unknown function	0.322807
MICAKv4_1000008	_	Genome sequencing data, contig C328	0.335731
MICAKv4_1020019	_	protein of unknown function	0.317204
MICAKv4_1150006	_	putative toxin of toxin-antitoxin	0.313725
MICAKv4_1150007	_	conserved protein of unknown function	0.337121
MICAKv4_1150010	_	PilT-like protein	0.318841
MICAKv4_1170009	_	Similarity	0.323893
MICAKv4_1180008	_	conserved protein of unknown function	0.318018
MICAKv4_1220008	_	protein of unknown function	0.28655
MICAKv4_1260005	_	conserved protein of unknown function	0.324324
MICAKv4_1280001	_	Genome sequencing data, contig C325	0.274336
MICAKv4_1280003	_	membrane protein of unknown function	0.298784
MICAKv4_1280004	_	protein of unknown function	0.301764
MICAKv4_1280005	_	Addiction module toxin, Txe/YoeB family (fragment)	0.25
MICAKv4_1280006	_	protein of unknown function	0.333333
MICAKv4_1320020	_	conserved protein of unknown function	0.323944
MICAKv4_1320021	_	conserved protein of unknown function	0.329317
MICAKv4_1330002	_	transposase (fragment)	0.297222
MICAKv4_1350001	_	Genome sequencing data, contig C232	0.342713
MICAKv4_1360003	_	conserved protein of unknown function	0.330435
MICAKv4_1360004	_	conserved protein of unknown function	0.29932
MICAKv4_1390005	_	protein of unknown function	0.318519
MICAKv4_1400002	_	membrane protein of unknown function	0.334613
MICAKv4_1410012	_	protein of unknown function	0.322222
MICAKv4_1440001	_	conserved protein of unknown function	0.31746
MICAKv4_1450006	_	conserved protein of unknown function	0.333333
MICAKv4_1450009	_	conserved protein of unknown function	0.333333
MICAKv4_1450010	_	conserved protein of unknown function	0.28839
MICAKv4_1450018	_	conserved protein of unknown function	0.333333
MICAKv4_1450019	_	conserved protein of unknown function	0.30597
MICAKv4_1480007	_	conserved protein of unknown function	0.338983
MICAKv4_1490003	_	conserved protein of unknown function	0.323077
MICAKv4_1490004	_	conserved protein of unknown function	0.337719
MICAKv4_1490006	_	Genome sequencing data, contig C328 (modular protein)	0.341503
MICAKv4_1500003	_	conserved protein of unknown function	0.333333
MICAKv4_150006	_	conserved protein of unknown function	0.3265
MICAKv4_1560007	_	conserved protein of unknown function	0.310734
MICAKv4_1610001	_	conserved membrane protein of unknown function	0.341748
MICAKv4_1660001	_	protein of unknown function	0.335917
MICAKv4_1670001	_	transposase (fragment)	0.335784
MICAKv4_1720007	_	protein of unknown function	0.306513
MICAKv4_1720018	_	conserved protein of unknown function	0.338753
MICAKv4_1750017	_	conserved protein of unknown function	0.320513
MICAKv4_1770004	_	Genome sequencing data, contig C306	0.341667
MICAKv4_180003	_	Similarity	0.323232
MICAKv4_180012	_	conserved membrane protein of unknown function	0.323129
MICAKv4_1850001	_	conserved protein of unknown function	0.341667
MICAKv4_1880001	_	PilT protein-like protein	0.335917
MICAKv4_190011	_	protein of unknown function	0.328638
MICAKv4_190012	_	conserved protein of unknown function	0.339934
MICAKv4_190013	_	FdxN element excision controlling factor protein	0.333333
MICAKv4_190014	_	FdxN element excision controlling factor protein	0.324405
MICAKv4_190015	_	protein of unknown function	0.332451
MICAKv4_190016	_	PilT protein domain protein	0.338164
MICAKv4_190018	_	protein of unknown function	0.317949
MICAKv4_1910007	_	conserved membrane protein of unknown function	0.317113
MICAKv4_1910012	_	Predicted nucleic acid-binding protein	0.335354
MICAKv4_1910014	_	PIN domain protein	0.330729
MICAKv4_1910018	_	protein of unknown function	0.252033
MICAKv4_1910019	_	conserved protein of unknown function	0.328798
MICAKv4_1910022	_	protein of unknown function	0.342995
MICAKv4_1920007	_	Mechanosensitive ion channel homolog	0.327231
MICAKv4_1920012	_	protein of unknown function	0.322222
MICAKv4_1960011	_	conserved protein of unknown function	0.277193
MICAKv4_1960012	_	conserved protein of unknown function	0.298246
MICAKv4_1980026	_	protein of unknown function	0.293333
MICAKv4_1980027	_	Similarity (fragment)	0.270531
MICAKv4_200001	_	protein of unknown function	0.328308
MICAKv4_200002	_	putative von Willebrand factor type A	0.340122
MICAKv4_200003	_	protein of unknown function	0.311295
MICAKv4_2040002	_	conserved protein of unknown function	0.298551
MICAKv4_2050001	_	conserved protein of unknown function	0.342105
MICAKv4_2060005	_	transposase (fragment)	0.317829
MICAKv4_210002	_	conserved protein of unknown function	0.32966
MICAKv4_210003	_	protein of unknown function	0.331524
MICAKv4_210004	_	protein of unknown function	0.328189
MICAKv4_210006	_	protein of unknown function	0.320463
MICAKv4_210008	_	Protein serine/threonine phosphatase	0.336279
MICAKv4_210014	_	conserved protein of unknown function	0.340606
MICAKv4_210015	_	conserved protein of unknown function	0.333333
MICAKv4_210016	_	conserved protein of unknown function	0.263566
MICAKv4_210017	_	conserved protein of unknown function	0.323077
MICAKv4_210018	_	conserved protein of unknown function	0.285185
MICAKv4_210024	_	conserved protein of unknown function	0.34219
MICAKv4_210025	_	conserved protein of unknown function	0.334898
MICAKv4_2110001	_	transposase (fragment)	0.331148
MICAKv4_2150003	_	conserved membrane protein of unknown function	0.343042
MICAKv4_2200033	_	conserved protein of unknown function	0.328283
MICAKv4_220023	_	Sulfotransferase domain superfamily	0.33218
MICAKv4_2230012	_	conserved protein of unknown function	0.34
MICAKv4_2230015	_	conserved protein of unknown function	0.315104
MICAKv4_2230020	_	Genome sequencing data, contig C291	0.318841
MICAKv4_2240003	_	conserved protein of unknown function	0.322344
MICAKv4_2240004	_	conserved protein of unknown function	0.319444
MICAKv4_2240005	_	conserved protein of unknown function	0.328829
MICAKv4_2240014	_	Serine/threonine protein kinase	0.331259
MICAKv4_2250004	_	protein of unknown function	0.341463
MICAKv4_2280002	_	conserved protein of unknown function	0.321637
MICAKv4_2320008	_	protein of unknown function	0.327697
MICAKv4_2330034	_	protein of unknown function	0.307692
MICAKv4_2360002	_	conserved membrane protein of unknown function	0.34208
MICAKv4_2360005	_	conserved protein of unknown function	0.34127
MICAKv4_2360033	_	Predicted nucleic acid-binding protein, contains PIN domain	0.32598
MICAKv4_2390013	_	protein of unknown function	0.333333
MICAKv4_2390014	_	Genome sequencing data, contig C298	0.321381
MICAKv4_2400006	_	conserved protein of unknown function	0.329749
MICAKv4_240003	_	N-6 DNA methylase (modular protein)	0.338889
MICAKv4_240006	_	conserved protein of unknown function	0.335766
MICAKv4_240007	_	conserved protein of unknown function	0.341365
MICAKv4_240008	_	conserved protein of unknown function	0.314864
MICAKv4_2440015	_	Similar to Q306Z9_SPIPL Methyltransferase	0.323207
MICAKv4_2440016	_	conserved protein of unknown function	0.342918
MICAKv4_2480014	_	conserved protein of unknown function	0.339905
MICAKv4_2510011	_	conserved protein of unknown function	0.34188
MICAKv4_2540017	_	conserved protein of unknown function	0.324786
MICAKv4_2540018	_	conserved protein of unknown function	0.340639
MICAKv4_2540032	_	conserved protein of unknown function	0.329201
MICAKv4_2570007	_	GUN4-like protein	0.333925
MICAKv4_2600001	_	conserved protein of unknown function	0.306667
MICAKv4_2600002	_	conserved protein of unknown function	0.310345
MICAKv4_2600004	_	conserved protein of unknown function	0.333333
MICAKv4_2620001	_	protein of unknown function	0.295652
MICAKv4_2630003	_	membrane protein of unknown function	0.338517
MICAKv4_2640002	_	membrane protein of unknown function	0.322481
MICAKv4_2650003	_	protein of unknown function	0.335025
MICAKv4_2650004	_	protein of unknown function	0.301587
MICAKv4_2650006	_	protein of unknown function	0.330028
MICAKv4_2690028	_	conserved protein of unknown function	0.338164
MICAKv4_2690029	_	conserved protein of unknown function	0.333333
MICAKv4_2690037	_	conserved protein of unknown function	0.338129
MICAKv4_2690039	_	protein of unknown function	0.339181
MICAKv4_2710011	_	Genome sequencing data, contig C327	0.317073
MICAKv4_2740006	_	conserved protein of unknown function	0.317881
MICAKv4_2740007	_	conserved protein of unknown function	0.311258
MICAKv4_2770007	_	Similar to tr|Q4C9G5|Q4C9G5_CROWT PemK-like protein (fragment)	0.323529
MICAKv4_2770009	ecoRIM	Modification methylase EcoRI	0.285856
MICAKv4_2780013	_	Genome sequencing data, contig C321	0.330174
MICAKv4_280010	_	protein of unknown function	0.308333
MICAKv4_2850005	_	exported protein of unknown function	0.336364
MICAKv4_2850006	_	Similarity	0.325967
MICAKv4_2850007	_	Genome sequencing data, contig C306	0.308581
MICAKv4_2850008	_	Similar to tr|Q8YZ22|Q8YZ22	0.306341
MICAKv4_2850009	_	Genome sequencing data, contig C306	0.299107
MICAKv4_2850010	_	Similarity	0.331597
MICAKv4_2930001	_	conserved protein of unknown function	0.342029
MICAKv4_2970009	_	protein of unknown function	0.327684
MICAKv4_2980001	_	Genome sequencing data, contig C326	0.340476
MICAKv4_2980002	_	Genome sequencing data, contig C326	0.333333
MICAKv4_2990003	_	conserved protein of unknown function	0.297814
MICAKv4_2990004	_	conserved protein of unknown function	0.322751
MICAKv4_3000009	_	protein of unknown function	0.341667
MICAKv4_3000010	_	exported protein of unknown function	0.321608
MICAKv4_3000011	_	protein of unknown function	0.297436
MICAKv4_3000013	_	conserved protein of unknown function	0.336434
MICAKv4_3000014	_	protein of unknown function	0.304498
MICAKv4_3000015	_	protein of unknown function	0.312636
MICAKv4_30003	_	conserved protein of unknown function	0.338384
MICAKv4_30011	_	conserved exported protein of unknown function	0.342302
MICAKv4_3010004	_	conserved protein of unknown function	0.315315
MICAKv4_3030008	_	conserved protein of unknown function	0.32381
MICAKv4_3070002	_	conserved protein of unknown function	0.311111
MICAKv4_3100019	_	exported protein of unknown function	0.336296
MICAKv4_3110012	_	conserved protein of unknown function	0.31068
MICAKv4_3110013	_	putative Genome sequencing data, contig C327	0.34127
MICAKv4_3130011	_	conserved protein of unknown function	0.309859
MICAKv4_3130012	_	conserved protein of unknown function	0.314421
MICAKv4_3130016	_	conserved membrane protein of unknown function	0.3412
MICAKv4_3180002	_	conserved protein of unknown function	0.333333
MICAKv4_3190002	xisI	XisI protein	0.321429
MICAKv4_3200007	_	conserved protein of unknown function	0.300813
MICAKv4_3200009	_	conserved protein of unknown function	0.338028
MICAKv4_320005	_	protein of unknown function	0.336364
MICAKv4_3220001	_	Similar to tr|Q10XF7|Q10XF7_TRIEI ATPase	0.323682
MICAKv4_3220008	_	conserved protein of unknown function	0.337121
MICAKv4_3220009	_	Genome sequencing data, contig C326	0.308333
MICAKv4_3220010	_	conserved protein of unknown function	0.333333
MICAKv4_3220011	_	PilT protein-like	0.319444
MICAKv4_3230007	_	conserved protein of unknown function	0.342995
MICAKv4_3240017	_	Putative DNA methyltransferase yeeA (fragment)	0.338384
MICAKv4_3250003	_	conserved protein of unknown function	0.343137
MICAKv4_3250012	_	Genome sequencing data, contig C317	0.342308
MICAKv4_3260017	_	Type 11 methyltransferase	0.307214
MICAKv4_3260019	_	conserved protein of unknown function	0.333333
MICAKv4_3260026	_	protein of unknown function	0.324324
MICAKv4_3260027	_	protein of unknown function	0.337818
MICAKv4_3280006	_	Similar to XisI protein	0.292398
MICAKv4_3280007	_	FdxN element excision controlling factor XisH-like protein	0.340476
MICAKv4_3290004	_	conserved exported protein of unknown function	0.329218
MICAKv4_3290005	_	Similarity	0.339583
MICAKv4_3290007	_	Similarity to a cyanobacterial protein	0.333333
MICAKv4_3290008	_	protein of unknown function	0.332454
MICAKv4_3330004	_	Similarity	0.329427
MICAKv4_3340024	_	conserved protein of unknown function	0.3353
MICAKv4_3340034	_	Cytosine-specific methyltransferase	0.322359
MICAKv4_3340038	_	protein of unknown function	0.299517
MICAKv4_340010	_	conserved protein of unknown function	0.330097
MICAKv4_340011	_	conserved protein of unknown function	0.34188
MICAKv4_340020	_	conserved protein of unknown function	0.341667
MICAKv4_340022	_	conserved protein of unknown function	0.283333
MICAKv4_3420008	_	Similar to tr|Q8YMI2|Q8YMI2	0.297189
MICAKv4_3420041	_	protein of unknown function	0.333333
MICAKv4_3420042	_	Predicted nucleic acid-binding protein, contains PIN domain	0.328571
MICAKv4_3500002	_	conserved protein of unknown function	0.317073
MICAKv4_3500003	_	protein of unknown function	0.326531
MICAKv4_350001	_	conserved protein of unknown function	0.341404
MICAKv4_3550002	_	conserved protein of unknown function	0.319444
MICAKv4_3560008	_	membrane protein of unknown function	0.326572
MICAKv4_3600002	_	Transcriptional regulator	0.325373
MICAKv4_3600013	_	conserved protein of unknown function	0.339956
MICAKv4_3610001	_	conserved protein of unknown function	0.327791
MICAKv4_3620001	_	conserved protein of unknown function	0.328638
MICAKv4_3620002	_	conserved protein of unknown function	0.311355
MICAKv4_3620004	_	Genome sequencing data, contig C286	0.32531
MICAKv4_3620005	_	PilT protein domain protein	0.319635
MICAKv4_3620006	_	protein of unknown function	0.306818
MICAKv4_3630008	_	protein of unknown function	0.319635
MICAKv4_3640002	_	conserved protein of unknown function	0.329004
MICAKv4_370002	_	conserved protein of unknown function	0.325301
MICAKv4_3710002	_	protein of unknown function	0.34127
MICAKv4_3740013	_	conserved protein of unknown function	0.333333
MICAKv4_3750006	_	conserved protein of unknown function	0.331174
MICAKv4_3750007	_	conserved protein of unknown function	0.336861
MICAKv4_3860003	_	conserved protein of unknown function	0.313916
MICAKv4_3860021	_	PilT protein domain protein	0.333333
MICAKv4_3900005	_	protein of unknown function	0.325397
MICAKv4_3900008	_	Similarity	0.326693
MICAKv4_3910005	_	conserved protein of unknown function	0.338542
MICAKv4_3910006	_	conserved protein of unknown function	0.341991
MICAKv4_3910007	_	Similar to tr|P72615|P72615	0.309309
MICAKv4_3930001	_	protein of unknown function	0.311828
MICAKv4_3930018	_	conserved protein of unknown function	0.342048
MICAKv4_3930019	_	conserved protein of unknown function	0.335526
MICAKv4_3930020	_	conserved protein of unknown function	0.342105
MICAKv4_3930022	_	conserved protein of unknown function	0.33114
MICAKv4_4000010	_	conserved protein of unknown function	0.316049
MICAKv4_400018	_	conserved protein of unknown function	0.318519
MICAKv4_400019	_	conserved protein of unknown function	0.323529
MICAKv4_400020	_	Genome sequencing data, contig C266	0.340741
MICAKv4_4010012	_	conserved protein of unknown function	0.337808
MICAKv4_4010015	_	conserved protein of unknown function	0.321951
MICAKv4_4100003	_	protein of unknown function	0.304498
MICAKv4_410005	_	conserved protein of unknown function	0.340278
MICAKv4_410008	_	conserved protein of unknown function	0.312925
MICAKv4_4110004	_	protein of unknown function	0.297101
MICAKv4_4180001	_	Genome sequencing data, contig C328 (modular protein)	0.33037
MICAKv4_430002	_	conserved protein of unknown function	0.331492
MICAKv4_430003	_	conserved protein of unknown function	0.325069
MICAKv4_4330001	_	Resolvase-like protein (fragment)	0.314961
MICAKv4_4330002	_	conserved protein of unknown function	0.32106
MICAKv4_450014	_	conserved protein of unknown function	0.335784
MICAKv4_4580001	_	conserved membrane protein of unknown function	0.338002
MICAKv4_4590003	_	transposase (fragment)	0.310345
MICAKv4_4590004	_	conserved protein of unknown function	0.27668
MICAKv4_460012	_	protein of unknown function	0.337778
MICAKv4_460016	_	conserved protein of unknown function	0.314074
MICAKv4_460017	_	Similar to tr|Q8YY88|Q8YY88 (fragment)	0.319296
MICAKv4_4650001	_	transposase (fragment)	0.324201
MICAKv4_4670001	_	conserved protein of unknown function	0.325826
MICAKv4_470004	_	conserved protein of unknown function	0.317829
MICAKv4_470005	_	conserved protein of unknown function	0.320959
MICAKv4_470009	_	Similarity	0.311111
MICAKv4_4730001	_	PilT protein, N-terminal (fragment)	0.261603
MICAKv4_4730002	_	conserved protein of unknown function	0.329966
MICAKv4_4730004	_	Similar to tr|Q8YK90|Q8YK90 (fragment)	0.311111
MICAKv4_4760001	_	conserved protein of unknown function	0.33871
MICAKv4_4770001	_	conserved protein of unknown function	0.34058
MICAKv4_4780001	_	protein of unknown function	0.258706
MICAKv4_4790001	_	Genome sequencing data, contig C224 (fragment)	0.323383
MICAKv4_480005	xisH	FdxN element excision controlling factor protein	0.338129
MICAKv4_4930003	_	conserved protein of unknown function	0.307692
MICAKv4_4930004	_	conserved protein of unknown function	0.326772
MICAKv4_500005	_	conserved protein of unknown function	0.340426
MICAKv4_500006	_	conserved protein of unknown function	0.333333
MICAKv4_5060001	_	conserved protein of unknown function	0.310861
MICAKv4_5160001	_	transposase	0.334356
MICAKv4_5170001	_	conserved protein of unknown function	0.316384
MICAKv4_5240001	_	transposase	0.329231
MICAKv4_5240002	_	protein of unknown function	0.304598
MICAKv4_5300002	_	WD-repeat protein (fragment)	0.319502
MICAKv4_5470001	_	transposase (fragment)	0.335628
MICAKv4_5480001	_	conserved protein of unknown function	0.333333
MICAKv4_550007	_	protein of unknown function	0.27381
MICAKv4_550008	_	protein of unknown function	0.294919
MICAKv4_560002	_	protein of unknown function	0.32716
MICAKv4_580028	_	conserved protein of unknown function	0.336186
MICAKv4_60006	_	protein of unknown function	0.316239
MICAKv4_610016	_	conserved protein of unknown function	0.342903
MICAKv4_610020	_	Similarity (fragment)	0.264957
MICAKv4_630001	_	conserved protein of unknown function	0.339844
MICAKv4_630002	_	conserved protein of unknown function	0.337875
MICAKv4_630003	_	Genome sequencing data, contig C328	0.341214
MICAKv4_630004	_	conserved protein of unknown function	0.303351
MICAKv4_650004	_	exported protein of unknown function	0.336134
MICAKv4_670013	_	protein of unknown function	0.327485
MICAKv4_70009	_	conserved protein of unknown function	0.341667
MICAKv4_710017	_	protein of unknown function	0.319149
MICAKv4_720003	_	transposase (fragment)	0.28839
MICAKv4_740004	_	protein of unknown function	0.341463
MICAKv4_740012	_	conserved exported protein of unknown function	0.320261
MICAKv4_750001	_	protein of unknown function	0.314815
MICAKv4_770001	_	conserved protein of unknown function	0.327103
MICAKv4_770005	_	protein of unknown function	0.333333
MICAKv4_780012	_	conserved protein of unknown function	0.339321
MICAKv4_80006	mjaIIIM	Modification methylase MjaIII	0.304918
MICAKv4_80010	_	Similar to tr|Q7NDL6|Q7NDL6 (fragment)	0.338658
MICAKv4_830001	copG	Helix-turn-helix protein	0.333333
MICAKv4_830002	_	Genome sequencing data, contig C327	0.335878
MICAKv4_840006	_	putative transcriptional regulator	0.342424
MICAKv4_840010	_	Similar to tr|P73415|P73415	0.342995
MICAKv4_850005	_	Similar to tr|Q7NH77|Q7NH77	0.336842
MICAKv4_860014	_	protein of unknown function	0.317181
MICAKv4_870001	_	conserved protein of unknown function	0.321803
MICAKv4_880001	_	HNH endonuclease family protein	0.305994
MICAKv4_90001	_	conserved protein of unknown function	0.335408
MICAKv4_930005	_	conserved protein of unknown function	0.329317
MICAKv4_930006	_	conserved protein of unknown function	0.308943
MICAKv4_930007	_	conserved protein of unknown function	0.324201
MICAKv4_940004	_	Similarity	0.341176
MICAKv4_950012	_	conserved protein of unknown function	0.304217
MICAKv4_960003	_	FdxN element excision controlling factor protein	0.314286
MICAKv4_960004	_	Genome sequencing data, contig C299	0.339934
MICAKv4_960005	_	conserved protein of unknown function	0.333333
MICAKv4_980003	_	Similar to tr|P74065|P74065	0.341935

[truncated: 2 more sheets: PCC7806, NIES-843]
